# Supplementary material for: Transcriptomic and Weighted Gene Co-Expression Network Analysis Reveals Molecular Regulatory Mechanisms of Cold Stress in Rice
Source: Genes (Basel). 2026 May 31;17(6):639. doi: 10.3390/genes17060639 (PMC13298825; doi:10.3390/genes17060639)
Supplement: Supplementary file 1 [file genes-17-00639-s001.zip › Supplementary Table S1.xlsx]

## Sheet: Sheet1
Table S1. Sequence of primers used in qRT-PCR.
Gene name	Forward primer	Reverse primer	Length
OsActin	CTAAGCCAAGAGGAGCTGTTAT	ATAACAGATAGGCCGGTTGAAA	210bp
Os01g0785900	GAGATCATCTGCCGGACGAG	CTCACGGTACTCCTCGAAGC	117bp
Os03g0336200	AGCTCGCTACTGGTGAGATG	CAACTGGGTTCCACCGTTCT	131bp
Os06g0702600	TGAGTTAGCAAAGGCAGGCA	GAGCTTGGCTCAAAGGAAGC	134bp
Os09g0282100	CCACTACAAGCGGAAGCACT	CTTGTGCTTGAAGTCGGAGC	142bp
Os04g0552700	GCATGCAAGAAGGTGTTCCG	GAAGGAGGAGGGTTAGGCGG	110bp
Os03g0246900	CAAGCTGCTCCTCCAGATCC	GGAGGGCGAAGATGTGGG	122bp
Os04g0460600	GCATGAAGAAGACGCTCGTT	ACTGGTCACAACCAAACACAC	191bp
