# Supplementary material for: Transcriptomic and Weighted Gene Co-Expression Network Analysis Reveals Molecular Regulatory Mechanisms of Cold Stress in Rice
Source: Genes (Basel). 2026 May 31;17(6):639. doi: 10.3390/genes17060639 (PMC13298825; doi:10.3390/genes17060639)
Supplement: Supplementary file 1 [file genes-17-00639-s001.zip › Supplementary Table S2.xlsx]

## Sheet: Sheet1
Table S2. Transcriptomic Sequencing Quality Metrics for DHX2 and QJ10 under Cold Stress
Sample	Clean data	Clean reads	Q20 rate (%)	Q30 rate (%)	GC content (%)
DHX2_0d_r1_1	3.4 Gbp	22682527	98.22	94.97	53.37
DHX2_0d_r1_2	3.4 Gbp	22682527	96.67	91.71	53.43
DHX2_0d_r2_1	3.2 Gbp	21970377	98.16	94.79	52.38
DHX2_0d_r2_2	3.2 Gbp	21970377	96.69	91.67	52.45
DHX2_0d_r3_1	3.3 Gbp	22108906	98.09	94.58	52.59
DHX2_0d_r3_2	3.3 Gbp	22108906	96.67	91.57	52.64
DHX2_3d_r1_1	3.3 Gbp	22016700	98.12	94.72	53.42
DHX2_3d_r1_2	3.3 Gbp	22016700	96.14	90.7	53.51
DHX2_3d_r2_1	3.3 Gbp	22293322	97.91	94.11	52.77
DHX2_3d_r2_2	3.3 Gbp	22293322	96.59	91.38	52.85
DHX2_3d_r3_1	3.3 Gbp	22156542	98.07	94.53	53.29
DHX2_3d_r3_2	3.3 Gbp	22156542	96.74	91.79	53.37
DHX2_5d_r1_1	3.3 Gbp	22123286	98.12	94.72	52.81
DHX2_5d_r1_2	3.3 Gbp	22123286	96.81	91.88	52.89
DHX2_5d_r2_1	3.3 Gbp	22171111	97.99	94.43	53.03
DHX2_5d_r2_2	3.3 Gbp	22171111	97.01	92.24	53.11
DHX2_5d_r3_1	3.3 Gbp	22360240	97.78	93.89	53.28
DHX2_5d_r3_2	3.3 Gbp	22360240	96.83	91.84	53.32
DHX2_7d_r1_1	3.3 Gbp	22207055	97.77	93.86	53.52
DHX2_7d_r1_2	3.3 Gbp	22207055	96.88	91.95	53.6
DHX2_7d_r2_1	3.3 Gbp	22341293	97.9	94.19	53.32
DHX2_7d_r2_2	3.3 Gbp	22341293	96.78	91.69	53.42
DHX2_7d_r3_1	3.3 Gbp	22237191	97.85	94.09	53.32
DHX2_7d_r3_2	3.3 Gbp	22237191	97.04	92.32	53.4
QJ10_0d_r1_1	3.3 Gbp	22282070	98.18	94.75	50.92
QJ10_0d_r1_2	3.3 Gbp	22282070	96.74	91.48	51.03
QJ10_0d_r2_1	3.3 Gbp	22217117	98.14	94.62	51.14
QJ10_0d_r2_2	3.3 Gbp	22217117	96.82	91.69	51.27
QJ10_0d_r3_1	3.3 Gbp	22137796	98.03	94.52	51.72
QJ10_0d_r3_2	3.3 Gbp	22137796	96.9	92.08	51.78
QJ10_3d_r1_1	3.3 Gbp	22224555	98.11	94.7	51.53
QJ10_3d_r1_2	3.3 Gbp	22224555	97.06	92.47	51.57
QJ10_3d_r2_1	3.3 Gbp	22185108	97.92	94.19	51.61
QJ10_3d_r2_2	3.3 Gbp	22185108	96.7	91.58	51.65
QJ10_3d_r3_1	3.3 Gbp	22285869	97.92	94.18	51.28
QJ10_3d_r3_2	3.3 Gbp	22285869	96.74	91.69	51.31
QJ10_5d_r1_1	3.3 Gbp	22274641	97.97	94.33	51.74
QJ10_5d_r1_2	3.3 Gbp	22274641	96.73	91.67	51.79
QJ10_5d_r2_1	3.3 Gbp	22312641	97.9	94.18	51.38
QJ10_5d_r2_2	3.3 Gbp	22312641	96.76	91.76	51.45
QJ10_5d_r3_1	3.3 Gbp	22334429	97.93	94.2	51.56
QJ10_5d_r3_2	3.3 Gbp	22334429	96.72	91.67	51.62
QJ10_7d_r1_1	3.3 Gbp	22084164	98.03	94.44	53.45
QJ10_7d_r1_2	3.3 Gbp	22084164	96.59	91.41	53.55
QJ10_7d_r2_1	3.3 Gbp	22024401	98.08	94.58	53.49
QJ10_7d_r2_2	3.3 Gbp	22024401	96.6	91.48	53.6
QJ10_7d_r3_1	3.3 Gbp	22154805	98.08	94.57	53.47
QJ10_7d_r3_2	3.3 Gbp	22154805	96.48	91.2	53.58
