# Supplementary material for: Transcriptomic and Weighted Gene Co-Expression Network Analysis Reveals Molecular Regulatory Mechanisms of Cold Stress in Rice
Source: Genes (Basel). 2026 May 31;17(6):639. doi: 10.3390/genes17060639 (PMC13298825; doi:10.3390/genes17060639)
Supplement: Supplementary file 1 [file genes-17-00639-s001.zip › Supplementary Table S3.xlsx]

## Sheet: Sheet1
Table S3.Analysis of expression differences under cold stress conditions
Timepoint	log2FoldChange	Pvalue	Gene Id	Regulate
0d	-8.66927	6.49102e-17	Os01g0103400	Down
0d	-8.51935	3.33879e-12	Os01g0104200	Down
0d	-3.08301	4.30791e-161	Os01g0111900	Down
0d	4.28239	3.4106e-05	Os01g0113350	Up
0d	8.96822	1.28455e-13	Os01g0113400	Up
0d	5.08742	0.00144314	Os01g0114000	Up
0d	5.00953	0.00198771	Os01g0114100	Up
0d	10.2649	7.31034e-18	Os01g0114200	Up
0d	5.7109	2.23017e-83	Os01g0114300	Up
0d	9.80454	2.50441e-16	Os01g0114550	Up
0d	-4.96177	0.00238621	Os01g0114800	Down
0d	8.75192	6.07215e-13	Os01g0115100	Up
0d	8.38578	7.84308e-12	Os01g0115300	Up
0d	-4.7057	2.08667e-16	Os01g0116900	Down
0d	-6.03992	2.54115e-05	Os01g0116901	Down
0d	-9.62547	1.07345e-15	Os01g0117300	Down
0d	2.31379	2.57893e-05	Os01g0117500	Up
0d	-2.46434	1.77723e-08	Os01g0118400	Down
0d	-2.07743	3.89363e-25	Os01g0118700	Down
0d	-2.76975	6.00045e-08	Os01g0119000	Down
0d	-2.85617	3.71145e-05	Os01g0124100	Down
0d	-5.27156	0.000794538	Os01g0126900	Down
0d	-5.89837	9.05593e-77	Os01g0127500	Down
0d	-6.91997	6.97942e-20	Os01g0132400	Down
0d	-3.64496	0.000986476	Os01g0136500	Down
0d	-11.4144	5.75627e-22	Os01g0136600	Down
0d	-4.04725	0.000144428	Os01g0137150	Down
0d	-3.21086	4.95979e-32	Os01g0137300	Down
0d	-6.73477	3.68531e-07	Os01g0137500	Down
0d	-6.27041	1.07789e-06	Os01g0137550	Down
0d	-3.92936	2.84571e-06	Os01g0138100	Down
0d	-2.42202	1.0299e-05	Os01g0138500	Down
0d	2.65809	3.48614e-232	Os01g0141700	Up
0d	-2.18939	1.89223e-05	Os01g0143900	Down
0d	-3.89511	9.86801e-44	Os01g0144900	Down
0d	-10.1872	1.39469e-17	Os01g0145200	Down
0d	-9.74477	4.20454e-16	Os01g0145600	Down
0d	-10.9836	2.35277e-20	Os01g0146101	Down
0d	7.76944	5.21071e-10	Os01g0146200	Up
0d	-3.44414	0.000581162	Os01g0147300	Down
0d	-9.78786	2.41629e-41	Os01g0148100	Down
0d	-13.1474	7.5014e-29	Os01g0148400	Down
0d	-5.5721	0.00020901	Os01g0149200	Down
0d	6.57137	2.4899e-34	Os01g0150950	Up
0d	-5.77751	8.68191e-05	Os01g0152050	Down
0d	-8.80191	4.3094e-13	Os01g0152200	Down
0d	-5.04212	5.89155e-18	Os01g0152500	Down
0d	6.60585	1.77371e-07	Os01g0152951	Up
0d	6.72208	4.06453e-07	Os01g0154000	Up
0d	-2.2263	1.93895e-16	Os01g0156300	Down
0d	-7.11064	9.98101e-31	Os01g0157200	Down
0d	-4.42408	5.3553e-07	Os01g0157400	Down
0d	-4.66506	0.000113579	Os01g0157500	Down
0d	-7.69078	1.90922e-13	Os01g0157600	Down
0d	-2.74728	4.66708e-07	Os01g0159200	Down
0d	-5.99699	4.42656e-05	Os01g0159250	Down
0d	-9.03927	8.95835e-14	Os01g0161200	Down
0d	-3.37475	0.000668398	Os01g0161300	Down
0d	-5.39988	0.00043078	Os01g0162400	Down
0d	-9.69554	3.55083e-16	Os01g0162500	Down
0d	-7.14179	8.94818e-08	Os01g0162800	Down
0d	-2.41832	1.02462e-44	Os01g0175100	Down
0d	2.1464	3.22499e-06	Os01g0176800	Up
0d	-5.87553	5.03945e-05	Os01g0186000	Down
0d	-3.17924	1.12807e-19	Os01g0192300	Down
0d	8.25647	1.96005e-11	Os01g0196133	Up
0d	-2.93628	6.86127e-127	Os01g0207400	Down
0d	-5.57775	0.000180046	Os01g0207700	Down
0d	-2.90512	1.27981e-08	Os01g0208400	Down
0d	-4.01711	0.000154472	Os01g0214800	Down
0d	-2.77696	0.000918404	Os01g0217400	Down
0d	-2.13388	9.88298e-08	Os01g0219300	Down
0d	-14.0624	9.63332e-64	Os01g0219500	Down
0d	-8.67825	1.08529e-12	Os01g0219600	Down
0d	-3.20901	8.14972e-06	Os01g0231600	Down
0d	-5.51838	0.000259992	Os01g0244150	Down
0d	-6.55988	9.68426e-18	Os01g0244400	Down
0d	-3.34385	1.78498e-40	Os01g0245700	Down
0d	-3.13616	1.03714e-37	Os01g0245901	Down
0d	-2.66203	8.672e-09	Os01g0246700	Down
0d	-5.71386	1.12194e-62	Os01g0247600	Down
0d	-2.31143	8.95547e-08	Os01g0259900	Down
0d	-2.63595	6.48741e-20	Os01g0266100	Down
0d	3.62662	0.000287107	Os01g0274100	Up
0d	2.9514	4.4798e-15	Os01g0281100	Up
0d	5.23257	0.000882644	Os01g0282251	Up
0d	2.37791	5.88198e-23	Os01g0283600	Up
0d	-2.33932	0.000216496	Os01g0284900	Down
0d	-6.80838	2.64215e-07	Os01g0288800	Down
0d	-5.19951	0.000930678	Os01g0289600	Down
0d	-5.89541	4.14968e-14	Os01g0294700	Down
0d	-4.34415	0.000512846	Os01g0303100	Down
0d	-4.38765	1.43814e-05	Os01g0311800	Down
0d	-2.29668	4.08157e-92	Os01g0312500	Down
0d	-2.69177	1.06094e-06	Os01g0314800	Down
0d	2.30412	1.02304e-112	Os01g0316600	Up
0d	-6.76476	5.25942e-07	Os01g0319000	Down
0d	-3.49311	3.51117e-62	Os01g0329300	Down
0d	-5.39977	0.000397267	Os01g0340100	Down
0d	-2.20307	2.9775e-13	Os01g0347200	Down
0d	-5.73813	0.000118561	Os01g0347300	Down
0d	-5.05854	2.37511e-181	Os01g0348900	Down
0d	-5.57795	0.000196524	Os01g0350000	Down
0d	-3.03997	9.04967e-05	Os01g0351500	Down
0d	-3.22275	1.76369e-14	Os01g0359600	Down
0d	-2.91728	4.71126e-31	Os01g0378100	Down
0d	-2.44965	7.05252e-06	Os01g0383100	Down
0d	-2.28403	7.34442e-16	Os01g0387566	Down
0d	-3.34096	0.000825433	Os01g0388700	Down
0d	-2.80643	3.50811e-05	Os01g0505600	Down
0d	12.4498	6.61486e-26	Os01g0520180	Up
0d	-9.47535	3.39072e-15	Os01g0520800	Down
0d	-11.9042	8.17153e-24	Os01g0521200	Down
0d	-10.0512	3.75845e-17	Os01g0525100	Down
0d	-2.45817	2.24773e-05	Os01g0532300	Down
0d	-3.85931	5.42386e-07	Os01g0537250	Down
0d	-4.04598	1.91329e-55	Os01g0545100	Down
0d	-5.52078	0.000236677	Os01g0550800	Down
0d	-2.14014	7.63163e-08	Os01g0563000	Down
0d	-2.22795	8.32457e-58	Os01g0566000	Down
0d	-5.92525	9.94486e-08	Os01g0571500	Down
0d	-14.7097	1.0094e-35	Os01g0579000	Down
0d	-2.03692	1.2739e-07	Os01g0581400	Down
0d	-2.55102	1.69096e-24	Os01g0583900	Down
0d	-2.02992	1.96483e-06	Os01g0584032	Down
0d	-9.22151	2.05298e-97	Os01g0590200	Down
0d	-6.04156	2.18587e-05	Os01g0590300	Down
0d	-13.6563	5.46362e-31	Os01g0590700	Down
0d	-6.87863	1.68451e-07	Os01g0593100	Down
0d	-2.16183	3.08028e-16	Os01g0594500	Down
0d	2.97718	4.08449e-06	Os01g0594800	Up
0d	4.11126	0.00123603	Os01g0596600	Up
0d	-4.01945	0.000130271	Os01g0603200	Down
0d	6.92648	1.18814e-07	Os01g0604000	Up
0d	4.52139	0.00258024	Os01g0604550	Up
0d	-2.60638	1.34199e-24	Os01g0605700	Down
0d	-5.33431	1.58991e-13	Os01g0606000	Down
0d	-5.51623	0.000290809	Os01g0613100	Down
0d	-5.17851	1.07723e-44	Os01g0614300	Down
0d	-3.83555	2.04381e-95	Os01g0621600	Down
0d	-2.91615	5.23797e-12	Os01g0626400	Down
0d	-4.50223	0.00255833	Os01g0627400	Down
0d	-8.34647	9.40203e-93	Os01g0630900	Down
0d	-3.18721	0.00177205	Os01g0633800	Down
0d	-2.76914	1.60814e-07	Os01g0639600	Down
0d	-2.05719	2.39196e-17	Os01g0639900	Down
0d	-3.18292	4.43903e-40	Os01g0644600	Down
0d	-3.14248	2.31014e-41	Os01g0645000	Down
0d	-2.81124	3.08891e-155	Os01g0647200	Down
0d	-2.58314	6.93814e-08	Os01g0652375	Down
0d	-2.60934	4.85657e-07	Os01g0652450	Down
0d	3.25813	4.86392e-30	Os01g0659400	Up
0d	-2.10567	0.000583084	Os01g0663051	Down
0d	-2.85894	6.97123e-06	Os01g0665750	Down
0d	-2.83492	1.85376e-24	Os01g0666400	Down
0d	-3.70609	5.96583e-09	Os01g0672600	Down
0d	-5.20122	0.00110179	Os01g0677900	Down
0d	5.00743	0.00250302	Os01g0678400	Up
0d	-2.35979	0.000203762	Os01g0686300	Down
0d	-4.40642	0.000712753	Os01g0686650	Down
0d	-3.44838	1.36245e-283	Os01g0687300	Down
0d	-2.10028	0.000392895	Os01g0687400	Down
0d	7.01367	3.18095e-96	Os01g0687700	Up
0d	-3.13926	5.34842e-06	Os01g0691200	Down
0d	-4.38918	7.75934e-28	Os01g0697700	Down
0d	-3.15594	9.92923e-07	Os01g0699400	Down
0d	-2.06723	8.60953e-05	Os01g0702300	Down
0d	-2.02336	1.3802e-46	Os01g0702700	Down
0d	-6.12827	4.71098e-127	Os01g0703300	Down
0d	2.29287	1.56669e-11	Os01g0705400	Up
0d	-4.64136	2.66419e-06	Os01g0717400	Down
0d	-5.78054	7.14061e-05	Os01g0722300	Down
0d	4.43213	4.67257e-24	Os01g0723500	Up
0d	-6.48445	2.26069e-09	Os01g0727700	Down
0d	-3.23209	1.19669e-91	Os01g0728100	Down
0d	-2.60527	6.57563e-27	Os01g0733200	Down
0d	-5.05302	0.00220907	Os01g0734000	Down
0d	-3.66251	0.000194173	Os01g0735300	Down
0d	-2.58093	0.000167418	Os01g0748500	Down
0d	-2.34316	5.21195e-16	Os01g0752500	Down
0d	-5.04626	0.00225164	Os01g0765900	Down
0d	-2.33667	0.00229794	Os01g0774400	Down
0d	2.83639	2.03208e-110	Os01g0775100	Up
0d	-4.00601	6.93186e-10	Os01g0778400	Down
0d	-2.84894	8.8348e-23	Os01g0785300	Down
0d	-3.14982	9.97062e-08	Os01g0788400	Down
0d	-4.62923	0.000159354	Os01g0800500	Down
0d	-2.59842	0.000219658	Os01g0803800	Down
0d	-2.32493	1.82347e-10	Os01g0812100	Down
0d	-2.12157	5.24851e-06	Os01g0824900	Down
0d	-4.60724	0.000162653	Os01g0827800	Down
0d	2.35108	0.00100868	Os01g0828900	Up
0d	-3.42105	3.96102e-20	Os01g0830700	Down
0d	-5.26194	5.37261e-111	Os01g0836600	Down
0d	-3.97259	0.00284154	Os01g0837200	Down
0d	-5.52328	0.000246313	Os01g0839100	Down
0d	-3.79862	5.67153e-05	Os01g0841700	Down
0d	2.42276	8.74613e-06	Os01g0852300	Up
0d	-2.75281	1.55965e-11	Os01g0857250	Down
0d	-4.35331	5.97893e-34	Os01g0871800	Down
0d	-3.46059	1.1733e-19	Os01g0871900	Down
0d	-2.04314	7.68143e-08	Os01g0876300	Down
0d	-2.67077	5.65224e-06	Os01g0878900	Down
0d	-2.13261	0.000616551	Os01g0882000	Down
0d	-2.96901	1.77201e-30	Os01g0884300	Down
0d	-2.01823	2.9108e-06	Os01g0886200	Down
0d	2.29116	1.09473e-40	Os01g0890500	Up
0d	-3.56822	1.01915e-06	Os01g0890950	Down
0d	-4.35854	2.44565e-13	Os01g0895000	Down
0d	7.08742	4.70213e-08	Os01g0905400	Up
0d	3.09645	5.20989e-10	Os01g0907900	Up
0d	-4.48022	0.000271933	Os01g0913600	Down
0d	-5.32578	7.98479e-86	Os01g0924933	Down
0d	-5.26756	0.000706255	Os01g0929600	Down
0d	-9.25552	8.63741e-15	Os01g0930900	Down
0d	-2.28685	4.98518e-10	Os01g0932950	Down
0d	-2.12491	2.91854e-96	Os01g0933900	Down
0d	-3.81302	4.92808e-09	Os01g0942300	Down
0d	-5.53881	1.17985e-06	Os01g0952800	Down
0d	3.19003	8.76603e-06	Os01g0954100	Up
0d	-5.14922	3.81785e-14	Os01g0965201	Down
0d	-6.60981	3.32322e-99	Os01g0971800	Down
0d	10.4648	1.44503e-18	Os01g0974600	Up
0d	-2.02743	9.13512e-14	Os01g0976200	Down
0d	-11.0373	1.39598e-20	Os01g0978500	Down
0d	-2.1646	6.01754e-36	Os10g0103700	Down
0d	3.97966	0.00223235	Os10g0104800	Up
0d	2.1779	0.000173862	Os10g0114300	Up
0d	-6.16302	4.91171e-12	Os10g0137300	Down
0d	-3.7214	1.95894e-07	Os10g0142900	Down
0d	-3.77457	1.11668e-06	Os10g0149000	Down
0d	-2.6641	1.26931e-10	Os10g0149100	Down
0d	-3.20561	2.74545e-53	Os10g0149200	Down
0d	-5.54565	3.2194e-63	Os10g0149400	Down
0d	-6.80516	2.70115e-07	Os10g0149800	Down
0d	-7.98279	4.36699e-78	Os10g0150000	Down
0d	2.09558	9.01115e-16	Os10g0151366	Up
0d	2.78418	0.00205611	Os10g0158550	Up
0d	-7.88745	2.64555e-10	Os10g0181100	Down
0d	-3.87496	0.00337883	Os10g0186200	Down
0d	-2.60321	3.33589e-06	Os10g0187410	Down
0d	-3.01035	8.54585e-09	Os10g0191100	Down
0d	-2.50277	1.79915e-22	Os10g0195000	Down
0d	2.03708	6.85632e-170	Os10g0195100	Up
0d	2.97135	2.18677e-105	Os10g0195175	Up
0d	5.84011	5.57918e-05	Os10g0195250	Up
0d	-4.74608	8.33761e-05	Os10g0196000	Down
0d	-7.55972	2.61907e-09	Os10g0196100	Down
0d	-8.25168	2.06357e-11	Os10g0196400	Down
0d	-6.4929	1.95025e-06	Os10g0197300	Down
0d	2.05431	4.84266e-27	Os10g0198100	Up
0d	-3.12242	2.06696e-17	Os10g0200700	Down
0d	-2.09634	1.56299e-07	Os10g0202900	Down
0d	14.3648	3.90166e-34	Os10g0204300	Up
0d	10.8	1.00107e-19	Os10g0204400	Up
0d	-7.04574	5.64e-08	Os10g0205700	Down
0d	6.03841	6.32933e-31	Os10g0205802	Up
0d	5.79117	9.08523e-05	Os10g0206000	Up
0d	-3.95706	0.000194425	Os10g0208600	Down
0d	-8.9336	1.98523e-13	Os10g0315400	Down
0d	10.9424	3.0397e-20	Os10g0317300	Up
0d	5.73543	2.52095e-07	Os10g0318700	Up
0d	-8.14155	7.43995e-42	Os10g0320001	Down
0d	11.7132	4.78195e-23	Os10g0322300	Up
0d	-9.64959	9.44524e-16	Os10g0322600	Down
0d	-2.257	1.47725e-05	Os10g0326800	Down
0d	-3.55869	0.00187657	Os10g0329400	Down
0d	7.34666	9.4679e-09	Os10g0334500	Up
0d	4.92716	0.00267621	Os10g0335000	Up
0d	3.88561	0.00377689	Os10g0336600	Up
0d	-2.22145	1.09671e-19	Os10g0340600	Down
0d	-2.37836	7.25329e-05	Os10g0341101	Down
0d	3.39413	2.51573e-30	Os10g0343500	Up
0d	-6.46087	1.96198e-06	Os10g0344000	Down
0d	2.25127	7.61967e-14	Os10g0344900	Up
0d	-5.18733	0.00160653	Os10g0349300	Down
0d	-7.92894	2.61201e-10	Os10g0351414	Down
0d	10.2941	9.74085e-24	Os10g0357700	Up
0d	10.6672	2.85838e-19	Os10g0360600	Up
0d	8.89379	2.73051e-13	Os10g0361000	Up
0d	12.5513	1.06681e-34	Os10g0365800	Up
0d	12.2507	3.61479e-25	Os10g0366400	Up
0d	11.2576	2.12451e-21	Os10g0370100	Up
0d	7.44285	1.10718e-77	Os10g0370800	Up
0d	10.9181	3.81012e-20	Os10g0371200	Up
0d	-3.07618	6.63723e-12	Os10g0372500	Down
0d	-10.3421	4.76254e-18	Os10g0372700	Down
0d	2.71933	1.70269e-179	Os10g0372800	Up
0d	-2.2277	2.98703e-10	Os10g0374450	Down
0d	-7.12328	1.67702e-11	Os10g0381601	Down
0d	-3.35774	2.54435e-135	Os10g0382100	Down
0d	2.42204	0.00180981	ENSRNA049465909	Up
0d	5.45982	9.86144e-05	ENSRNA049466168	Up
0d	-3.25873	7.48612e-273	Os10g0389500	Down
0d	3.88758	2.97097e-05	Os10g0391801	Up
0d	-2.63971	1.73187e-07	Os10g0392400	Down
0d	8.24923	1.02092e-151	Os10g0392500	Up
0d	-2.74778	0.00162034	Os10g0392900	Down
0d	-3.1017	0.00336754	Os10g0393800	Down
0d	-7.70991	2.4612e-10	Os10g0395100	Down
0d	-6.52826	2.4025e-25	Os10g0395150	Down
0d	8.21421	2.67198e-11	Os10g0397500	Up
0d	2.95031	1.75531e-11	Os10g0403000	Up
0d	2.65633	3.73651e-07	Os10g0406701	Up
0d	-2.93612	1.49373e-191	Os10g0413700	Down
0d	-3.05947	2.36231e-22	Os10g0413900	Down
0d	-4.00096	9.87916e-44	Os10g0414000	Down
0d	3.00722	0.00029229	Os10g0423501	Up
0d	4.20837	2.80141e-06	Os10g0424400	Up
0d	-6.658	7.21852e-07	Os10g0425900	Down
0d	-6.40696	3.29019e-28	Os10g0427100	Down
0d	4.65452	4.71885e-08	Os10g0427600	Up
0d	-2.95035	9.94419e-05	Os10g0427700	Down
0d	-8.26731	6.13049e-57	Os10g0427900	Down
0d	-6.93649	4.54064e-225	Os10g0432200	Down
0d	2.31037	8.07389e-09	Os10g0432400	Up
0d	-2.21718	0.000157543	Os10g0438800	Down
0d	-4.57298	0.000166695	Os10g0443000	Down
0d	-5.73423	8.45851e-05	Os10g0443100	Down
0d	6.56695	9.55014e-07	Os10g0449400	Up
0d	-4.10689	3.18252e-07	Os10g0450000	Down
0d	-2.92371	2.56957e-20	Os10g0450800	Down
0d	-4.63136	1.21177e-07	Os10g0458300	Down
0d	-2.32433	1.67141e-23	Os10g0462600	Down
0d	-8.81173	1.38768e-17	Os10g0463200	Down
0d	-5.87563	1.09044e-07	Os10g0467900	Down
0d	-2.37433	5.47331e-07	Os10g0468800	Down
0d	-4.88265	1.1151e-124	Os10g0470700	Down
0d	-2.65396	8.28855e-25	Os10g0477600	Down
0d	3.64828	3.14818e-29	Os10g0478000	Up
0d	-3.37065	1.48517e-28	Os10g0479700	Down
0d	-6.80575	4.65896e-07	Os10g0482700	Down
0d	-2.86907	0.000531173	Os10g0483400	Down
0d	-4.8594	1.93003e-297	Os10g0484800	Down
0d	8.13692	1.09783e-54	Os10g0488300	Up
0d	3.12253	0.000848256	Os10g0489500	Up
0d	-11.0899	9.02515e-21	Os10g0489650	Down
0d	-16.0644	2.75652e-42	Os10g0493300	Down
0d	-6.00563	2.16233e-05	Os10g0495433	Down
0d	-5.76834	1.49021e-05	Os10g0495466	Down
0d	-4.99032	1.35434e-56	Os10g0496600	Down
0d	-10.0961	1.77317e-17	Os10g0499200	Down
0d	-5.34057	0.000591371	Os10g0501900	Down
0d	-2.62554	3.20246e-10	Os10g0503800	Down
0d	-3.58581	6.52285e-12	Os10g0504500	Down
0d	-9.18817	2.7304e-14	Os10g0504650	Down
0d	4.00193	1.54383e-05	Os10g0504900	Up
0d	-4.13714	3.91891e-139	Os10g0505500	Down
0d	-2.84823	4.69372e-40	Os10g0505700	Down
0d	-12.7418	3.43151e-27	Os10g0506900	Down
0d	-11.9819	4.13354e-24	Os10g0507000	Down
0d	-2.35928	1.69229e-97	Os10g0507500	Down
0d	2.83212	9.92359e-07	Os10g0507700	Up
0d	-5.0744	1.1697e-07	Os10g0508700	Down
0d	-4.08994	5.29477e-08	Os10g0513900	Down
0d	-3.6042	9.61443e-08	Os10g0514400	Down
0d	-6.89523	1.74694e-07	Os10g0514600	Down
0d	-2.41143	0.000398866	Os10g0518000	Down
0d	-3.53599	2.89546e-59	Os10g0518400	Down
0d	-2.17791	1.43329e-52	Os10g0520400	Down
0d	-5.32334	7.1344e-11	Os10g0520900	Down
0d	-3.74338	0.000104812	Os10g0522000	Down
0d	-7.92911	2.2105e-10	Os10g0523000	Down
0d	-6.12918	1.67286e-05	Os10g0525400	Down
0d	5.74549	8.16378e-05	Os10g0525800	Up
0d	-4.87646	4.93714e-09	Os10g0528300	Down
0d	-2.42014	0.00062973	Os10g0528900	Down
0d	-6.75556	3.83761e-07	Os10g0529600	Down
0d	-13.6484	5.67667e-31	Os10g0529800	Down
0d	-2.50893	7.4801e-67	Os10g0532800	Down
0d	-7.50507	3.06169e-09	Os10g0540200	Down
0d	-5.45652	0.000376206	Os10g0540250	Down
0d	-12.3944	9.84048e-26	Os10g0540900	Down
0d	3.27218	1.21382e-15	Os10g0544200	Up
0d	-3.44783	2.431e-45	Os10g0544600	Down
0d	-3.31752	8.04188e-80	Os10g0545500	Down
0d	5.5049	2.48346e-129	Os10g0549500	Up
0d	4.33566	0.00064999	Os10g0549550	Up
0d	-5.0533	0.00220733	Os10g0549900	Down
0d	-4.19825	1.58294e-124	Os10g0550500	Down
0d	-5.40476	0.000478149	Os10g0550775	Down
0d	4.12267	5.40981e-07	Os10g0552800	Up
0d	-2.05951	3.18932e-97	Os10g0555900	Down
0d	-2.27964	0.000259528	Os10g0562900	Down
0d	2.03275	4.50077e-113	Os10g0567400	Up
0d	-5.47835	1.35918e-176	Os10g0570700	Down
0d	-6.98522	8.94883e-08	Os10g0570800	Down
0d	-3.07923	0.000242071	Os10g0577500	Down
0d	-2.11863	1.83103e-05	Os10g0578200	Down
0d	2.79028	2.75967e-168	Os11g0102600	Up
0d	3.42018	2.94866e-37	Os11g0102700	Up
0d	-2.25682	0.000647981	Os11g0108650	Down
0d	-2.12828	1.28906e-08	Os11g0111800	Down
0d	-2.74828	7.8261e-06	Os11g0111900	Down
0d	-5.45787	0.000329504	Os11g0114300	Down
0d	-2.35037	1.43237e-126	Os11g0115350	Down
0d	-2.43038	5.56912e-21	Os11g0116000	Down
0d	-4.7	9.60694e-12	Os11g0116200	Down
0d	-6.36768	3.5378e-06	Os11g0126400	Down
0d	-5.66487	1.80788e-141	Os11g0126900	Down
0d	-2.67493	8.79433e-35	Os11g0128300	Down
0d	-5.20318	2.8062e-70	Os11g0129500	Down
0d	-3.57108	0.00035074	Os11g0133001	Down
0d	-4.32482	4.97965e-59	Os11g0134700	Down
0d	-2.53229	0.000230408	Os11g0135300	Down
0d	4.52042	0.00229234	Os11g0137050	Up
0d	-2.56142	1.71875e-17	Os11g0139400	Down
0d	-6.19789	9.52151e-06	Os11g0141100	Down
0d	3.23034	0.00154285	Os11g0144900	Up
0d	-4.12402	6.58736e-06	Os11g0147150	Down
0d	-4.10234	0.00185942	Os11g0155100	Down
0d	-2.77938	1.68418e-09	Os11g0158832	Down
0d	-2.13407	5.06e-18	Os11g0166100	Down
0d	-6.71495	4.41576e-23	Os11g0169700	Down
0d	-2.8912	6.24111e-137	Os11g0170900	Down
0d	3.12808	1.17724e-69	Os11g0187500	Up
0d	3.36655	1.31457e-26	Os11g0189600	Up
0d	-2.54359	3.43741e-07	Os11g0199801	Down
0d	-4.87342	0.00350953	Os11g0201400	Down
0d	-5.57757	0.000237832	Os11g0201175	Down
0d	-4.7419	5.54473e-20	Os11g0201401	Down
0d	-8.86018	3.01097e-13	Os11g0202900	Down
0d	-9.79611	2.76603e-16	Os11g0203400	Down
0d	5.96792	2.8e-05	Os11g0204100	Up
0d	13.7097	3.18446e-31	Os11g0204600	Up
0d	9.43037	4.85202e-20	Os11g0204800	Up
0d	6.43138	4.13244e-07	Os11g0205300	Up
0d	4.6646	9.77895e-37	Os11g0205500	Up
0d	-14.3886	3.05867e-34	Os11g0206000	Down
0d	-4.79729	1.33952e-158	Os11g0207800	Down
0d	-2.00841	1.05276e-67	Os11g0208000	Down
0d	-4.47263	3.79111e-65	Os11g0208100	Down
0d	-2.82887	4.25975e-06	Os11g0208300	Down
0d	4.95016	2.58312e-07	Os11g0209502	Up
0d	-2.12924	6.67899e-107	Os11g0210100	Down
0d	-5.23018	6.36192e-06	Os11g0212000	Down
0d	2.68728	3.28009e-123	Os11g0215300	Up
0d	-3.87313	0.00339325	Os11g0221200	Down
0d	-4.11298	2.97761e-73	Os11g0224900	Down
0d	-11.392	6.81861e-22	Os11g0225300	Down
0d	-4.69426	8.0646e-79	Os11g0226201	Down
0d	-2.93648	3.49845e-22	Os11g0226301	Down
0d	-11.3174	1.32812e-21	Os11g0226400	Down
0d	-10.6536	3.34103e-19	Os11g0226550	Down
0d	-7.92995	1.98875e-10	Os11g0226700	Down
0d	-6.54616	1.21424e-06	Os11g0226933	Down
0d	4.22232	1.13007e-79	Os11g0235700	Up
0d	-11.648	7.9354e-23	Os11g0237600	Down
0d	9.32301	1.13365e-14	Os11g0243600	Up
0d	-2.09898	7.40518e-06	Os11g0249400	Down
0d	-4.44178	0.00322346	Os11g0250100	Down
0d	-7.30805	1.36044e-74	Os11g0255300	Down
0d	4.10766	0.00148486	Os11g0279750	Up
0d	-4.02373	6.7107e-20	Os11g0286800	Down
0d	-5.96616	2.15253e-14	Os11g0289700	Down
0d	-3.54831	1.59209e-30	Os11g0291450	Down
0d	-4.29552	8.23e-277	Os11g0291475	Down
0d	-5.89483	7.55221e-06	Os11g0291500	Down
0d	2.60245	1.14069e-07	Os11g0306300	Up
0d	8.28304	1.41469e-15	Os11g0307300	Up
0d	7.7933	5.29047e-10	Os11g0415450	Up
0d	2.05206	0.000457651	Os11g0417266	Up
0d	-5.36047	2.87701e-06	Os11g0422000	Down
0d	10.4445	1.81264e-18	Os11g0427401	Up
0d	-9.45631	3.77042e-15	Os11g0434800	Down
0d	-4.29997	4.48628e-15	Os11g0435400	Down
0d	-6.24171	2.53416e-12	Os11g0435500	Down
0d	-11.841	1.40884e-23	Os11g0438000	Down
0d	-8.91594	1.8882e-13	Os11g0439300	Down
0d	-2.12435	6.62126e-31	Os11g0442380	Down
0d	-4.96017	0.00291651	Os11g0444400	Down
0d	-4.35565	7.53851e-31	Os11g0450050	Down
0d	-3.69058	0.00180902	Os11g0453550	Down
0d	-5.82481	1.19362e-05	Os11g0454000	Down
0d	-3.28431	0.000245867	Os11g0454300	Down
0d	-4.06279	0.00181803	Os11g0457000	Down
0d	-10.5743	6.29998e-19	Os11g0459400	Down
0d	-7.08819	6.20119e-08	Os11g0460500	Down
0d	-11.3955	6.59902e-22	Os11g0460700	Down
0d	-7.8751	2.89731e-10	Os11g0460900	Down
0d	-4.93293	3.44471e-227	Os11g0461000	Down
0d	-2.58047	0.000534484	Os11g0461200	Down
0d	-5.87168	5.05642e-05	Os11g0462900	Down
0d	-7.28679	1.25242e-08	Os11g0462800	Down
0d	4.92468	0.00356759	Os11g0467632	Up
0d	-5.83693	7.49641e-05	Os11g0467966	Down
0d	2.65761	5.92716e-17	Os11g0470500	Up
0d	-14.8282	1.51031e-35	Os11g0470600	Down
0d	-2.60845	4.41046e-60	Os11g0470966	Down
0d	-10.8244	8.13259e-20	Os11g0471100	Down
0d	2.6908	1.41303e-09	Os11g0471300	Up
0d	-2.22657	4.8526e-15	Os11g0472600	Down
0d	-6.29738	7.29444e-06	Os11g0474000	Down
0d	-10.9958	1.99662e-20	Os11g0474100	Down
0d	-9.92984	9.90533e-17	Os11g0474400	Down
0d	-6.63475	7.90313e-07	Os11g0474450	Down
0d	-11.0054	1.99153e-20	Os11g0474566	Down
0d	-13.6822	4.1997e-31	Os11g0475500	Down
0d	-5.77549	0.000101643	Os11g0475600	Down
0d	-8.96356	1.39464e-13	Os11g0481301	Down
0d	-10.2217	1.06324e-17	Os11g0481500	Down
0d	-10.9257	3.76522e-20	Os11g0481600	Down
0d	-10.0589	4.29182e-17	Os11g0485900	Down
0d	-10.7412	1.576e-19	Os11g0486000	Down
0d	-4.28579	0.000165988	Os11g0488900	Down
0d	-8.87795	1.15395e-13	Os11g0489250	Down
0d	-2.1856	3.83804e-13	Os11g0490100	Down
0d	-2.87791	1.72114e-10	Os11g0490300	Down
0d	-6.2724	6.15387e-06	Os11g0490900	Down
0d	6.48024	5.88423e-33	Os11g0491600	Up
0d	-2.03221	1.40093e-05	Os11g0493700	Down
0d	5.88396	4.1309e-05	Os11g0492200	Up
0d	2.12337	1.04451e-09	Os11g0503900	Up
0d	-5.57309	0.000227848	Os11g0504900	Down
0d	-4.33969	7.16353e-27	Os11g0507200	Down
0d	-9.38421	6.09913e-15	Os11g0508301	Down
0d	-7.70977	7.9807e-10	Os11g0508600	Down
0d	-11.9073	7.64469e-24	Os11g0513000	Down
0d	-10.5857	5.43165e-19	Os11g0513500	Down
0d	-12.1212	1.15605e-24	Os11g0513700	Down
0d	-11.973	1.19635e-46	Os11g0513900	Down
0d	-4.99721	2.36108e-37	Os11g0514800	Down
0d	11.9588	5.16872e-24	Os11g0515700	Up
0d	-2.86593	4.28214e-202	Os11g0517400	Down
0d	-3.1579	1.83648e-55	Os11g0517800	Down
0d	-2.47158	2.38865e-07	Os11g0518300	Down
0d	-8.1292	1.85225e-11	Os11g0523500	Down
0d	5.08677	0.00140642	Os11g0524900	Up
0d	-2.21657	7.04115e-05	Os11g0540800	Down
0d	-7.39907	6.26313e-09	Os11g0545650	Down
0d	-9.69195	6.55808e-16	Os11g0547800	Down
0d	-10.5591	6.75194e-19	Os11g0549401	Down
0d	-5.19951	0.000930678	Os11g0549469	Down
0d	-9.73736	4.50686e-16	Os11g0549615	Down
0d	-5.04643	4.96715e-38	Os11g0549620	Down
0d	-9.50912	1.32743e-15	Os11g0549655	Down
0d	-15.2804	2.0563e-38	Os11g0549665	Down
0d	-12.3104	2.21947e-25	Os11g0549670	Down
0d	-13.6344	7.08052e-31	Os11g0549675	Down
0d	-14.2214	1.73453e-33	Os11g0549680	Down
0d	-3.10823	0.00270971	Os11g0549686	Down
0d	-2.47658	1.46298e-64	Os11g0549690	Down
0d	-12.6582	9.20739e-27	Os11g0554200	Down
0d	2.83954	2.0473e-30	Os11g0556132	Up
0d	-4.97263	3.78909e-17	Os11g0558200	Down
0d	13.3462	1.1645e-29	Os11g0558566	Up
0d	2.82663	0.00187206	Os11g0565000	Up
0d	-5.57545	0.000191171	Os11g0587600	Down
0d	-7.8628	3.24302e-10	Os11g0591300	Down
0d	-2.02974	9.67897e-22	Os11g0592900	Down
0d	-5.32693	0.000772104	Os11g0594000	Down
0d	-2.46351	8.77182e-06	Os11g0594500	Down
0d	2.49755	3.28323e-84	Os11g0595200	Up
0d	-2.68718	2.26297e-08	Os11g0601600	Down
0d	-7.09597	2.51181e-21	Os11g0605100	Down
0d	2.08482	0.00237765	Os11g0622150	Up
0d	8.34732	1.18035e-11	Os11g0623200	Up
0d	7.7577	5.73591e-10	Os11g0623601	Up
0d	10.821	9.65488e-20	Os11g0623700	Up
0d	8.59947	2.47596e-12	Os11g0623800	Up
0d	7.23207	2.09714e-08	Os11g0625802	Up
0d	7.3306	1.01222e-08	Os11g0625900	Up
0d	4.78858	4.62063e-14	Os11g0626700	Up
0d	5.42967	6.16642e-24	Os11g0628000	Up
0d	3.93399	4.00288e-10	Os11g0631800	Up
0d	5.60481	2.64454e-05	Os11g0635000	Up
0d	7.69662	9.05304e-10	Os11g0635500	Up
0d	2.94311	2.98931e-11	Os11g0636050	Up
0d	-2.02743	4.16796e-08	Os11g0638700	Down
0d	-6.18033	1.29522e-15	Os11g0639100	Down
0d	7.95738	1.56495e-10	Os11g0639300	Up
0d	6.29843	4.57204e-06	Os11g0639400	Up
0d	13.2794	2.27269e-29	Os11g0639600	Up
0d	10.6462	3.34968e-19	Os11g0640000	Up
0d	12.9332	6.29322e-28	Os11g0640300	Up
0d	2.52748	7.15574e-69	Os11g0640800	Up
0d	-2.76973	8.47413e-49	Os11g0645400	Down
0d	-2.59354	3.12522e-124	Os11g0649300	Down
0d	-6.78269	4.28331e-07	Os11g0649600	Down
0d	-5.57795	0.000196524	Os11g0650600	Down
0d	-6.6561	6.92324e-07	Os11g0655900	Down
0d	-8.36614	1.04745e-11	Os11g0656000	Down
0d	-6.64356	9.31803e-55	Os11g0656100	Down
0d	-5.83303	5.45118e-05	Os11g0657700	Down
0d	-5.96865	3.37799e-05	Os11g0666100	Down
0d	4.97941	2.06768e-05	Os11g0667000	Up
0d	-2.73355	8.58885e-06	Os11g0670900	Down
0d	-3.54063	9.01782e-46	Os11g0672300	Down
0d	4.91336	7.62537e-13	Os11g0673600	Up
0d	-7.14489	3.44547e-08	Os11g0673900	Down
0d	-8.07468	2.46497e-11	Os11g0676200	Down
0d	5.48396	0.000334303	Os11g0677425	Up
0d	-9.38361	3.75074e-65	Os11g0678200	Down
0d	-2.1312	1.16453e-130	Os11g0679700	Down
0d	-8.28441	1.45123e-29	Os11g0682600	Down
0d	3.32459	5.91711e-55	Os11g0684100	Up
0d	13.941	3.07949e-32	Os11g0685200	Up
0d	9.42775	4.37811e-15	Os11g0685400	Up
0d	3.5174	1.20323e-30	Os11g0685500	Up
0d	3.71958	8.8548e-22	Os11g0685600	Up
0d	5.45074	1.55356e-49	Os11g0685700	Up
0d	13.5869	1.15581e-30	Os11g0686100	Up
0d	-2.85478	0.000396897	Os11g0686400	Down
0d	12.0493	2.31713e-24	Os11g0687800	Up
0d	9.29829	1.2589e-14	Os11g0688832	Up
0d	6.78663	1.02536e-170	Os11g0689800	Up
0d	5.53997	0.000212178	Os11g0691700	Up
0d	10.2157	1.14116e-17	Os11g0691800	Up
0d	10.1629	1.60233e-17	Os11g0692000	Up
0d	9.9637	9.49444e-17	Os11g0692400	Up
0d	4.19853	3.15324e-182	Os11g0693800	Up
0d	2.31509	7.51603e-96	Os11g0693900	Up
0d	-5.12515	0.00129154	Os11g0694100	Down
0d	7.26506	1.40995e-08	Os11g0694500	Up
0d	8.4083	7.3078e-12	Os11g0694600	Up
0d	6.19804	1.69418e-06	Os11g0695800	Up
0d	2.20733	1.54345e-215	Os11g0695900	Up
0d	6.45387	2.39899e-06	Os11g0695975	Up
0d	14.3154	6.50014e-34	Os11g0696600	Up
0d	10.508	1.02629e-18	Os11g0697001	Up
0d	11.8453	1.31505e-23	Os11g0697100	Up
0d	-3.0938	1.96157e-05	Os11g0697600	Down
0d	-3.13542	1.87746e-06	Os11g0699532	Down
0d	-5.51715	0.000285816	Os11g0701000	Down
0d	14.1637	3.24956e-33	Os11g0701700	Up
0d	-4.23897	4.76945e-35	Os11g0701800	Down
0d	-3.18969	0.00190378	Os11g0702100	Down
0d	2.04304	7.55392e-58	Os11g0704000	Up
0d	-6.51606	1.65724e-06	Os11g0705200	Down
0d	-9.60199	9.18122e-59	Os12g0100100	Down
0d	5.29991	0.000864833	Os12g0110700	Up
0d	8.15181	4.10953e-11	Os12g0111000	Up
0d	-2.53525	1.87361e-11	Os12g0115050	Down
0d	-6.7074	4.64814e-07	Os12g0115300	Down
0d	-3.87193	0.00356031	Os12g0115500	Down
0d	8.51836	3.23683e-12	Os12g0121200	Up
0d	2.78939	9.03878e-13	Os12g0121600	Up
0d	-4.65578	3.80802e-105	Os12g0123700	Down
0d	-2.26934	5.58418e-26	Os12g0124500	Down
0d	-5.14056	1.279e-48	Os12g0126100	Down
0d	-5.04994	2.31999e-09	Os12g0136100	Down
0d	-2.08225	7.33574e-11	Os12g0138800	Down
0d	2.84131	3.84736e-06	Os12g0141100	Up
0d	-2.55123	6.53479e-24	Os12g0160500	Down
0d	-2.17317	7.30797e-275	Os12g0169000	Down
0d	-4.33961	1.72753e-06	Os12g0178250	Down
0d	-4.05711	4.11259e-37	Os12g0178300	Down
0d	-11.1349	5.94038e-21	Os12g0182900	Down
0d	-2.05701	2.80628e-34	Os12g0183375	Down
0d	-4.90291	3.58629e-05	Os12g0184167	Down
0d	-7.18281	2.76169e-08	Os12g0184300	Down
0d	-6.32918	5.63259e-09	Os12g0185900	Down
0d	-8.89324	2.20816e-13	Os12g0186600	Down
0d	-2.05274	1.41274e-38	Os12g0187500	Down
0d	4.50585	0.000203335	Os12g0199500	Up
0d	-5.27035	0.000700459	Os12g0210601	Down
0d	-2.48391	8.1064e-64	Os12g0225900	Down
0d	3.30654	2.2926e-11	Os12g0231000	Up
0d	-4.06803	9.28579e-14	Os12g0233900	Down
0d	-4.70487	3.9722e-15	Os12g0238900	Down
0d	-2.98967	2.23092e-39	Os12g0242700	Down
0d	9.02659	4.16731e-14	Os12g0272500	Up
0d	2.83933	5.97878e-80	Os12g0275400	Up
0d	9.294	1.18155e-14	Os12g0278900	Up
0d	7.56688	2.46591e-09	Os12g0280801	Up
0d	-2.59281	4.1943e-17	Os12g0281600	Down
0d	-11.6504	7.5197e-23	Os12g0281966	Down
0d	4.44477	3.16757e-39	Os12g0282400	Up
0d	8.29823	1.43854e-11	Os12g0283300	Up
0d	7.33105	9.7804e-09	Os12g0284250	Up
0d	-5.12624	9.57746e-06	Os12g0285700	Down
0d	6.78194	2.04053e-10	Os12g0289833	Up
0d	-2.3752	0.0030914	Os12g0407000	Down
0d	11.6074	1.15695e-22	Os12g0409800	Up
0d	3.70856	1.55338e-119	Os12g0416900	Up
0d	2.09344	1.26363e-157	Os12g0417000	Up
0d	11.8529	1.24042e-23	Os12g0425500	Up
0d	13.5945	1.00963e-30	Os12g0425800	Up
0d	3.94352	2.38583e-08	Os12g0428700	Up
0d	-4.95655	0.00310624	Os12g0455100	Down
0d	-6.19367	1.53649e-05	Os12g0461300	Down
0d	-2.03902	4.87849e-14	Os12g0485150	Down
0d	-11.4404	4.76708e-22	Os12g0492600	Down
0d	-4.50312	6.50948e-79	Os12g0493900	Down
0d	-2.68044	5.56391e-30	Os12g0501400	Down
0d	3.61268	1.43011e-14	Os12g0501700	Up
0d	3.21922	9.35783e-87	Os12g0508400	Up
0d	-2.59059	1.17103e-12	Os12g0515300	Down
0d	-2.25796	0.00287306	Os12g0528100	Down
0d	-2.14454	8.13361e-05	Os12g0530100	Down
0d	-4.09662	1.15047e-72	Os12g0539400	Down
0d	11.4021	6.24931e-22	Os12g0547100	Up
0d	11.2126	3.2432e-21	Os12g0548800	Up
0d	10.818	8.92424e-20	Os12g0549700	Up
0d	15.017	3.63437e-37	Os12g0550600	Up
0d	-2.61913	7.9876e-27	Os12g0552400	Down
0d	-5.39815	0.000621313	Os12g0564100	Down
0d	-3.55923	2.02933e-05	Os12g0568700	Down
0d	-2.59316	8.90347e-08	Os12g0570300	Down
0d	-6.26628	1.09656e-05	Os12g0571400	Down
0d	-2.00314	2.23895e-18	Os12g0571700	Down
0d	3.42333	1.26077e-05	Os12g0575400	Up
0d	-4.16722	4.55385e-254	Os12g0576100	Down
0d	-3.04531	8.63979e-30	Os12g0577200	Down
0d	-4.87569	3.86049e-05	Os12g0583700	Down
0d	2.26913	1.50285e-13	Os12g0588200	Up
0d	-3.36451	2.24914e-09	Os12g0589400	Down
0d	-2.88222	2.24849e-09	Os12g0590066	Down
0d	4.06632	0.00150707	Os12g0590700	Up
0d	4.95761	4.14569e-21	Os12g0591101	Up
0d	4.53414	0.000198629	Os12g0593300	Up
0d	-4.3086	3.55786e-37	Os12g0594700	Down
0d	-4.34056	1.51462e-29	Os12g0595300	Down
0d	-2.96116	2.2108e-60	Os12g0603300	Down
0d	-2.1429	1.54839e-50	Os12g0604000	Down
0d	-2.28853	5.33468e-43	Os12g0607800	Down
0d	-8.65822	1.30726e-12	Os12g0609600	Down
0d	-12.7745	3.13098e-27	Os12g0610100	Down
0d	-2.64048	6.39856e-11	Os12g0610600	Down
0d	-2.55531	2.6258e-19	Os12g0614800	Down
0d	-2.76093	2.41622e-10	Os12g0616500	Down
0d	-3.02502	1.22702e-12	Os12g0617400	Down
0d	-3.78392	4.86342e-222	Os12g0618000	Down
0d	-6.1191	7.05877e-12	Os12g0626200	Down
0d	3.82817	6.76982e-15	Os12g0630750	Up
0d	-3.2795	6.44585e-189	Os12g0631600	Down
0d	-2.30013	1.36738e-28	Os12g0634000	Down
0d	-3.43561	2.75752e-05	Os12g0635400	Down
0d	-4.57684	6.60612e-20	Os12g0638300	Down
0d	-5.35705	2.50746e-192	Os02g0101900	Down
0d	-2.69049	3.31639e-53	Os02g0106100	Down
0d	-2.30321	4.67854e-11	Os02g0114400	Down
0d	-2.43743	6.65917e-85	Os02g0115700	Down
0d	-2.77979	1.175e-15	Os02g0117700	Down
0d	-2.82809	1.39213e-05	Os02g0120100	Down
0d	-3.59984	3.29551e-05	Os02g0124501	Down
0d	-4.81695	1.73371e-144	Os02g0129000	Down
0d	-2.33726	1.29393e-16	Os02g0134000	Down
0d	-3.7575	1.31623e-19	Os02g0136400	Down
0d	-2.03937	0.00031078	Os02g0142250	Down
0d	-6.80286	1.2478e-165	Os02g0142300	Down
0d	-9.08594	5.45785e-14	Os02g0142400	Down
0d	-3.47249	1.09408e-45	Os02g0142800	Down
0d	-2.35124	7.8056e-08	Os02g0142850	Down
0d	-2.84521	2.24027e-13	Os02g0142875	Down
0d	3.29879	2.761e-05	Os02g0142950	Up
0d	-13.8986	4.82849e-32	Os02g0145000	Down
0d	-6.3017	4.53382e-06	Os02g0145200	Down
0d	-2.50725	8.79621e-05	Os02g0155600	Down
0d	2.13263	0.00106405	Os02g0156600	Up
0d	-7.5711	3.47136e-09	Os02g0159000	Down
0d	5.23018	0.00103105	Os02g0161500	Up
0d	-5.04788	0.00233942	Os02g0175200	Down
0d	-4.09333	4.17056e-10	Os02g0177700	Down
0d	-3.82479	4.93663e-05	Os02g0181700	Down
0d	-2.46491	2.13282e-13	Os02g0184700	Down
0d	-2.9623	1.93537e-05	Os02g0185400	Down
0d	-2.03712	0.00067593	Os02g0186800	Down
0d	-3.20766	2.42603e-16	Os02g0186900	Down
0d	-2.034	1.05667e-36	Os02g0189400	Down
0d	-2.37503	5.1943e-05	Os02g0202000	Down
0d	-2.16626	3.42533e-08	Os02g0206700	Down
0d	-2.66157	2.46027e-23	Os02g0207100	Down
0d	-2.8448	1.49149e-05	Os02g0213100	Down
0d	-6.87222	2.62115e-15	Os02g0218700	Down
0d	-5.33217	0.000783438	Os02g0219000	Down
0d	-4.95967	0.00354034	Os02g0226801	Down
0d	-3.64257	6.32404e-322	Os02g0230250	Down
0d	-2.01924	1.30208e-77	Os02g0236600	Down
0d	6.86137	1.67027e-07	Os02g0240100	Up
0d	5.29811	0.00067548	Os02g0240300	Up
0d	-6.03776	5.05382e-05	Os02g0241200	Down
0d	7.24727	1.98057e-08	Os02g0253150	Up
0d	-2.53602	0.000200508	Os02g0256800	Down
0d	6.36037	5.79192e-06	Os02g0260900	Up
0d	2.85643	2.73545e-130	Os02g0264700	Up
0d	-2.94735	1.50365e-31	Os02g0265800	Down
0d	-2.71649	0.0022728	Os02g0276200	Down
0d	2.19951	2.69544e-09	Os02g0280200	Up
0d	3.25542	3.07841e-13	Os02g0282301	Up
0d	-6.4327	6.859e-25	Os02g0289000	Down
0d	-6.08953	1.59778e-05	Os02g0294000	Down
0d	13.1297	9.55999e-29	Os02g0297550	Up
0d	-2.78824	0.001659	Os02g0302450	Down
0d	-2.32982	2.98904e-51	Os02g0308400	Down
0d	-6.54845	1.09827e-06	Os02g0308800	Down
0d	-2.43081	3.55012e-29	Os02g0318200	Down
0d	-3.94241	2.93224e-22	Os02g0448000	Down
0d	-13.7913	1.14967e-30	Os02g0467200	Down
0d	-8.23568	3.43951e-29	Os02g0467300	Down
0d	-10.9407	3.50552e-20	Os02g0467400	Down
0d	-4.07447	0.000109706	Os02g0475101	Down
0d	-6.64439	2.17009e-64	Os02g0478050	Down
0d	-5.24145	0.000170391	Os02g0484900	Down
0d	-2.08551	8.7276e-61	Os02g0491300	Down
0d	-4.34892	2.09821e-12	Os02g0503500	Down
0d	-2.34077	0.000633915	Os02g0504000	Down
0d	-2.06904	3.24842e-39	Os02g0511800	Down
0d	-6.54857	1.24004e-06	Os02g0513700	Down
0d	-4.18709	0.00189281	Os02g0517750	Down
0d	-2.18813	4.30904e-07	Os02g0521500	Down
0d	-2.76631	3.07548e-13	Os02g0521600	Down
0d	-6.55679	2.42493e-07	Os02g0524800	Down
0d	-2.54387	2.38549e-08	Os02g0527200	Down
0d	-2.71386	2.1699e-05	Os02g0528000	Down
0d	-15.2516	2.80414e-38	Os02g0528500	Down
0d	4.81656	5.83912e-05	Os02g0532800	Up
0d	-2.03645	6.53274e-07	Os02g0533800	Down
0d	-2.23214	6.86109e-06	Os02g0536300	Down
0d	4.00518	1.11625e-05	Os02g0538550	Up
0d	-4.16795	2.03431e-244	Os02g0538700	Down
0d	-4.34124	5.87496e-09	Os02g0540000	Down
0d	-2.03616	0.00168416	Os02g0541500	Down
0d	-2.36683	9.07207e-29	Os02g0543200	Down
0d	-2.62897	0.00167963	Os02g0565300	Down
0d	-4.5221	6.34376e-15	Os02g0568700	Down
0d	-8.12601	5.19255e-11	Os02g0569400	Down
0d	3.56424	3.01452e-269	Os02g0574500	Up
0d	-2.41388	9.62586e-44	Os02g0575200	Down
0d	-2.47445	9.85888e-49	Os02g0576600	Down
0d	-2.31592	3.4936e-40	Os02g0592833	Down
0d	-2.46649	3.41999e-11	Os02g0593600	Down
0d	-8.37682	2.87928e-58	Os02g0596200	Down
0d	-4.65577	3.32243e-11	Os02g0596300	Down
0d	-2.04344	7.53908e-202	Os02g0602300	Down
0d	-7.22908	2.78976e-08	Os02g0604700	Down
0d	-6.35782	1.38416e-05	Os02g0604800	Down
0d	-7.02441	8.53104e-08	Os02g0605000	Down
0d	-2.42305	6.34691e-26	Os02g0605500	Down
0d	-4.10632	0.00164944	Os02g0605900	Down
0d	-3.4287	1.39327e-06	Os02g0606400	Down
0d	-6.9207	1.54103e-07	Os02g0607000	Down
0d	-5.58248	0.000226281	Os02g0607100	Down
0d	-5.12508	0.0012559	Os02g0607400	Down
0d	-2.09721	0.000523352	Os02g0614732	Down
0d	5.88195	6.31866e-05	Os02g0615500	Up
0d	6.19693	7.7297e-06	Os02g0615800	Up
0d	-10.2606	7.68889e-18	Os02g0617075	Down
0d	-2.99434	4.40145e-11	Os02g0618100	Down
0d	-2.41229	5.58475e-18	Os02g0628900	Down
0d	-2.73186	7.02705e-13	Os02g0629000	Down
0d	-2.00242	1.49551e-25	Os02g0631700	Down
0d	-2.01793	3.28927e-05	Os02g0636600	Down
0d	-3.92516	6.92882e-15	Os02g0653200	Down
0d	2.65692	2.82182e-07	Os02g0658000	Up
0d	2.30337	1.32597e-26	Os02g0658200	Up
0d	-2.4857	1.39181e-36	Os02g0658800	Down
0d	-9.51366	2.32207e-15	Os02g0660100	Down
0d	-2.27691	0.000112304	Os02g0666900	Down
0d	-2.86972	4.44933e-07	Os02g0671100	Down
0d	-3.31343	7.38364e-09	Os02g0674233	Down
0d	-3.25383	2.38297e-110	Os02g0678300	Down
0d	-2.36309	0.000846331	Os02g0682300	Down
0d	6.45397	1.85094e-06	ENSRNA049471090	Up
0d	-2.30445	7.29703e-06	Os02g0700300	Down
0d	-2.22353	1.09184e-17	Os02g0718600	Down
0d	-3.75578	9.77321e-61	Os02g0720600	Down
0d	-3.72903	3.92679e-38	Os02g0720900	Down
0d	-10.7919	5.57635e-26	Os02g0728850	Down
0d	2.68113	2.91191e-188	Os02g0729400	Up
0d	-3.85459	1.41699e-14	Os02g0731500	Down
0d	2.69769	5.4263e-115	Os02g0731600	Up
0d	-3.31797	0.000155838	Os02g0738600	Down
0d	-4.04918	4.67748e-10	Os02g0755900	Down
0d	-9.41448	5.09038e-15	Os02g0772100	Down
0d	-2.20481	2.87725e-53	Os02g0774100	Down
0d	-2.89386	0.000802602	Os02g0780200	Down
0d	-7.70801	8.83748e-10	Os02g0785200	Down
0d	-2.68284	1.27755e-09	Os02g0789700	Down
0d	-3.44909	7.23317e-25	Os02g0796000	Down
0d	-4.87169	0.003512	Os02g0799400	Down
0d	4.11667	0.00223597	Os02g0800600	Up
0d	-2.92115	2.18939e-19	Os02g0803600	Down
0d	-4.87922	0.00343933	Os02g0807150	Down
0d	-10.2048	1.13305e-17	Os02g0807300	Down
0d	-3.00536	1.28127e-58	Os02g0807600	Down
0d	-8.89729	3.34556e-106	Os02g0807700	Down
0d	-9.878	2.8663e-62	Os02g0807750	Down
0d	3.28623	5.39134e-06	Os02g0807800	Up
0d	-11.5139	2.4917e-22	Os02g0808500	Down
0d	-2.29202	0.00112618	Os02g0810600	Down
0d	-3.34002	0.00371864	Os02g0811800	Down
0d	-4.87905	0.00325928	Os02g0812600	Down
0d	-2.40015	3.58398e-178	Os02g0813600	Down
0d	-7.71981	1.52547e-13	Os02g0818450	Down
0d	-2.30899	4.0076e-08	Os02g0818500	Down
0d	-10.0438	4.17876e-17	Os02g0820800	Down
0d	-2.89113	1.29533e-05	Os02g0828100	Down
0d	-2.68521	3.3786e-82	Os02g0829000	Down
0d	2.42322	1.3517e-49	Os03g0103700	Up
0d	3.00447	3.61765e-311	Os03g0103800	Up
0d	-2.35269	6.23425e-16	Os03g0103900	Down
0d	2.92523	4.63184e-16	Os03g0103950	Up
0d	2.89541	6.21977e-16	Os03g0104000	Up
0d	4.44005	7.07887e-187	Os03g0109900	Up
0d	-3.75417	1.29381e-99	Os03g0111200	Down
0d	-2.68	2.953e-05	Os03g0112900	Down
0d	-3.31733	1.49581e-09	Os03g0113000	Down
0d	-4.11873	3.89915e-44	Os03g0123500	Down
0d	-3.23659	4.15934e-12	Os03g0126450	Down
0d	-9.65277	9.44299e-16	Os03g0126600	Down
0d	-3.08484	8.27265e-12	Os03g0126700	Down
0d	-4.10769	1.33766e-10	Os03g0140200	Down
0d	-2.00022	7.0939e-48	Os03g0148300	Down
0d	-2.25911	7.69569e-156	Os03g0150600	Down
0d	-5.51968	0.000232087	Os03g0151000	Down
0d	-5.12798	9.51842e-06	Os03g0153400	Down
0d	-3.68432	3.87285e-11	Os03g0165300	Down
0d	-2.17771	1.15796e-23	Os03g0168300	Down
0d	-2.72341	5.4588e-67	Os03g0168600	Down
0d	2.07888	9.08854e-16	Os03g0176700	Up
0d	2.21169	2.33319e-11	Os03g0177966	Up
0d	-3.95436	9.76787e-10	Os03g0178300	Down
0d	-3.11037	8.26804e-57	Os03g0178400	Down
0d	2.39032	0.000365116	Os03g0178550	Up
0d	6.90497	1.27123e-07	Os03g0178600	Up
0d	-2.50173	0.000504492	Os03g0179400	Down
0d	9.77017	6.10304e-61	Os03g0180500	Up
0d	-3.81206	4.31698e-81	Os03g0180800	Down
0d	-2.01953	2.63986e-13	Os03g0180900	Down
0d	-3.10663	1.53879e-81	Os03g0183000	Down
0d	-5.12054	0.00168356	Os03g0188100	Down
0d	3.14338	6.38694e-126	Os03g0188400	Up
0d	-2.16915	1.7582e-28	Os03g0189600	Down
0d	-2.39317	3.84734e-37	Os03g0191700	Down
0d	-2.1784	6.18302e-33	Os03g0194900	Down
0d	-2.64594	9.9073e-05	Os03g0195900	Down
0d	2.41484	0.00161909	Os03g0196450	Up
0d	12.2767	2.80577e-25	Os03g0202500	Up
0d	13.114	1.44946e-28	Os03g0204300	Up
0d	2.55663	1.86318e-18	Os03g0206201	Up
0d	2.51077	8.35947e-08	Os03g0207400	Up
0d	-8.14832	1.45243e-28	Os03g0207475	Down
0d	-10.3992	2.60715e-18	Os03g0216800	Down
0d	16.4753	2.37404e-44	Os03g0223301	Up
0d	-3.64368	5.09437e-06	Os03g0225900	Down
0d	3.65073	0.000193681	Os03g0227601	Up
0d	2.68104	0.000995979	Os03g0228200	Up
0d	-5.74601	1.67841e-05	Os03g0233200	Down
0d	-5.19645	0.00101974	Os03g0233300	Down
0d	3.5853	1.64822e-67	Os03g0235400	Up
0d	-7.70921	8.14858e-10	Os03g0236675	Down
0d	-8.55612	2.44816e-12	Os03g0236800	Down
0d	-8.63178	1.43801e-12	Os03g0243350	Down
0d	-4.2145	1.84543e-189	Os03g0245200	Down
0d	-4.37295	0.000437275	Os03g0245500	Down
0d	-12.4019	7.84714e-25	Os03g0246050	Down
0d	-2.18747	0.00332329	Os03g0246900	Down
0d	-2.58409	0.000233731	Os03g0248200	Down
0d	-5.73514	9.22792e-05	Os03g0250301	Down
0d	-4.30763	0.000689335	Os03g0251000	Down
0d	-2.70783	2.21758e-138	Os03g0252100	Down
0d	-3.05565	1.14756e-207	Os03g0255500	Down
0d	-8.39855	2.93025e-12	Os03g0259001	Down
0d	-6.34648	7.10425e-54	Os03g0259100	Down
0d	-2.2469	3.70559e-47	Os03g0259400	Down
0d	-11.0135	1.71947e-20	Os03g0259600	Down
0d	-2.03118	5.68654e-13	Os03g0261100	Down
0d	-2.97859	3.97685e-15	Os03g0263600	Down
0d	-7.4259	1.01267e-08	Os03g0264075	Down
0d	-2.09089	2.48254e-46	Os03g0265666	Down
0d	-4.13028	9.50622e-05	Os03g0267100	Down
0d	-2.44531	5.06939e-41	Os03g0267500	Down
0d	-2.22899	2.68609e-45	Os03g0268400	Down
0d	-3.15948	0.000279681	Os03g0269300	Down
0d	-3.73331	5.15242e-64	Os03g0273200	Down
0d	-7.16501	3.24643e-08	Os03g0281900	Down
0d	-2.15526	9.74444e-07	Os03g0287100	Down
0d	-7.71407	2.0378e-25	Os03g0291200	Down
0d	-3.26415	8.46559e-147	Os03g0296000	Down
0d	-3.69617	2.69586e-05	Os03g0301500	Down
0d	2.50934	2.95073e-244	Os03g0308800	Up
0d	-2.02816	1.45523e-13	Os03g0323900	Down
0d	-2.73431	5.77835e-06	Os03g0324900	Down
0d	-4.23207	2.42926e-21	Os03g0327800	Down
0d	2.93424	5.35918e-11	Os03g0332533	Up
0d	-6.89836	1.38653e-07	Os03g0335100	Down
0d	-4.26958	6.17393e-21	Os03g0339300	Down
0d	-3.01227	1.68756e-18	Os03g0341600	Down
0d	-3.21149	8.39837e-08	Os03g0348500	Down
0d	-5.59226	7.88248e-26	Os03g0353300	Down
0d	-2.14813	1.61993e-10	Os03g0355400	Down
0d	-2.07808	6.53878e-05	Os03g0356470	Down
0d	-2.78132	0.000137194	Os03g0356526	Down
0d	-12.3898	1.03827e-25	Os03g0356540	Down
0d	-3.18802	0.00312817	Os03g0357200	Down
0d	-9.35058	1.22958e-212	Os03g0357500	Down
0d	-6.92153	1.30495e-07	Os03g0359600	Down
0d	-3.12088	1.04585e-17	Os03g0362200	Down
0d	-5.2494	5.35692e-06	Os03g0362500	Down
0d	-2.67527	3.71762e-15	Os03g0364400	Down
0d	2.05389	9.70398e-109	Os03g0366800	Up
0d	-5.5787	0.000249361	Os03g0368900	Down
0d	-2.0939	7.20672e-13	Os03g0370400	Down
0d	-4.00129	0.00351937	Os03g0372600	Down
0d	-6.71205	4.74681e-07	Os03g0373100	Down
0d	-6.39376	5.70546e-17	Os03g0379500	Down
0d	-6.00319	2.56641e-05	Os03g0381000	Down
0d	-2.67555	1.76586e-05	Os03g0381500	Down
0d	2.9306	3.77447e-311	Os03g0382350	Up
0d	-2.91019	5.15947e-06	Os03g0388800	Down
0d	-3.33159	1.13529e-11	Os03g0389100	Down
0d	-10.5556	7.65606e-19	Os03g0396300	Down
0d	-6.07992	2.02422e-05	Os03g0396500	Down
0d	-2.0993	2.31603e-21	Os03g0399800	Down
0d	-5.04987	0.00179283	Os03g0400700	Down
0d	-6.93231	4.21782e-65	Os03g0400800	Down
0d	-2.32795	0.000326336	Os03g0402200	Down
0d	-9.44827	4.3146e-15	Os03g0403400	Down
0d	-9.09971	5.03476e-14	Os03g0403501	Down
0d	-5.62231	0.000284029	Os03g0403600	Down
0d	-2.55229	0.000725817	Os03g0416200	Down
0d	-13.0453	2.2313e-28	Os03g0426350	Down
0d	-3.45506	5.67364e-05	Os03g0434800	Down
0d	5.74452	9.0332e-05	Os03g0436100	Up
0d	10.7444	1.0807e-19	Os03g0438400	Up
0d	-5.52674	0.000323165	Os03g0562400	Down
0d	-7.00553	7.89607e-08	Os03g0574900	Down
0d	2.89053	2.4907e-09	Os03g0577350	Up
0d	-4.89859	3.74492e-05	Os03g0580200	Down
0d	-9.9274	1.12097e-16	Os03g0582900	Down
0d	-3.96895	0.00249544	Os03g0588400	Down
0d	8.26819	1.87327e-22	Os03g0592100	Up
0d	-4.5939	4.74292e-09	Os03g0594400	Down
0d	2.26876	1.5387e-66	Os03g0595800	Up
0d	10.1266	2.22386e-17	Os03g0596200	Up
0d	3.43387	9.67227e-11	Os03g0611100	Up
0d	-3.65468	1.50808e-94	Os03g0615300	Down
0d	2.53875	5.09978e-17	Os03g0619151	Up
0d	-3.73551	1.66957e-06	Os03g0637600	Down
0d	-11.9324	8.83915e-23	Os03g0639100	Down
0d	-3.00412	3.47469e-30	Os03g0643000	Down
0d	-5.27035	0.000700459	Os03g0643050	Down
0d	-3.11983	4.63009e-13	Os03g0643100	Down
0d	-4.77472	0.0011444	Os03g0644600	Down
0d	2.17018	4.85184e-07	Os03g0650200	Up
0d	-2.03571	4.1967e-23	Os03g0651800	Down
0d	-5.54142	8.67209e-07	Os03g0652600	Down
0d	-2.15023	1.35272e-166	Os03g0653601	Down
0d	-2.77532	7.9521e-19	Os03g0660000	Down
0d	-3.06028	4.47673e-09	Os03g0663400	Down
0d	-6.20101	8.29671e-06	Os03g0664400	Down
0d	-2.88907	5.45396e-27	Os03g0668500	Down
0d	-3.90508	5.29655e-107	Os03g0680100	Down
0d	-8.73543	7.28542e-13	Os03g0680300	Down
0d	-2.59016	2.94696e-15	Os03g0680500	Down
0d	-10.6564	3.0892e-19	Os03g0682666	Down
0d	-5.68944	0.000178378	Os03g0683200	Down
0d	-7.84094	3.53045e-10	Os03g0683300	Down
0d	-13.46	3.984e-30	Os03g0687400	Down
0d	-7.82291	1.2549e-194	Os03g0687700	Down
0d	-12.3638	1.28412e-25	Os03g0687800	Down
0d	-5.96529	2.78565e-05	Os03g0693800	Down
0d	-2.20556	0.000286535	Os03g0694500	Down
0d	-2.58347	4.16958e-10	Os03g0701200	Down
0d	-4.51297	0.000244831	Os03g0702600	Down
0d	-3.26822	8.07048e-101	Os03g0709300	Down
0d	-2.16475	4.65372e-105	Os03g0712800	Down
0d	-3.68109	4.62332e-15	Os03g0719000	Down
0d	-5.46157	0.000300976	Os03g0720800	Down
0d	-3.57092	5.46089e-52	Os03g0721700	Down
0d	-6.7331	4.62541e-07	Os03g0729600	Down
0d	-5.82146	9.51921e-220	Os03g0731800	Down
0d	-2.60505	0.000719443	Os03g0733200	Down
0d	-3.30535	3.18292e-11	Os03g0738600	Down
0d	-2.70485	2.02813e-16	Os03g0743800	Down
0d	-3.5293	4.01572e-05	Os03g0745100	Down
0d	-2.2273	1.1194e-112	Os03g0751600	Down
0d	-2.30074	3.46878e-09	Os03g0764100	Down
0d	-3.09683	7.62456e-25	Os03g0769500	Down
0d	-2.86826	4.57571e-07	Os03g0772100	Down
0d	2.19744	1.72747e-13	Os03g0775000	Up
0d	-2.0411	1.47307e-15	Os03g0775700	Down
0d	-5.19745	2.70729e-146	Os03g0781600	Down
0d	-9.59398	1.35461e-15	Os03g0791200	Down
0d	-8.5486	2.57145e-12	Os03g0793800	Down
0d	-3.87537	2.97652e-05	Os03g0793900	Down
0d	-3.21235	0.000100582	Os03g0794000	Down
0d	-2.46474	5.29035e-10	Os03g0804200	Down
0d	2.20412	0.000380809	Os03g0805766	Up
0d	-2.7197	6.56577e-06	Os03g0808400	Down
0d	-2.34891	5.48317e-64	Os03g0808500	Down
0d	3.46108	1.24637e-13	Os03g0810100	Up
0d	-4.35538	2.88429e-08	Os03g0813200	Down
0d	-9.37187	3.56629e-15	Os03g0813700	Down
0d	-2.45453	7.51863e-11	Os03g0817100	Down
0d	-2.98331	6.62232e-49	Os03g0826800	Down
0d	-5.34057	0.000591371	Os03g0830500	Down
0d	-6.62978	7.56923e-07	Os03g0839400	Down
0d	-2.53367	6.0422e-26	Os03g0844900	Down
0d	-2.87141	3.61375e-31	Os03g0848700	Down
0d	-7.19983	2.3025e-08	Os03g0849500	Down
0d	-2.54234	3.27948e-26	Os03g0849900	Down
0d	-2.98662	2.51915e-13	Os03g0852800	Down
0d	-3.6013	1.07297e-14	Os03g0856000	Down
0d	-2.40463	0.00015066	Os03g0860600	Down
0d	9.51052	2.83927e-48	Os04g0103800	Up
0d	-5.04962	0.00197326	Os04g0107700	Down
0d	-6.26326	1.77499e-05	Os04g0110100	Down
0d	-5.3407	0.000634639	Os04g0115700	Down
0d	-2.1866	7.88815e-58	Os04g0116200	Down
0d	-7.39454	2.06312e-12	Os04g0116800	Down
0d	-2.37052	1.07111e-07	Os04g0120100	Down
0d	9.17907	2.95669e-14	Os04g0126500	Up
0d	2.21492	2.70316e-19	Os04g0126900	Up
0d	5.79889	1.94734e-169	Os04g0127200	Up
0d	6.28662	4.28638e-16	Os04g0132900	Up
0d	4.2643	0.000680265	Os04g0136000	Up
0d	4.18838	0.00115413	Os04g0136200	Up
0d	-7.56281	2.51059e-09	Os04g0142850	Down
0d	-7.50576	3.47078e-09	Os04g0143566	Down
0d	10.3703	3.02883e-18	Os04g0152000	Up
0d	-7.67257	1.11603e-09	Os04g0155200	Down
0d	-5.5764	0.000266404	Os04g0158400	Down
0d	-4.47825	0.000269977	Os04g0168400	Down
0d	11.0524	1.299e-20	Os04g0172560	Up
0d	-2.26181	2.20243e-80	Os04g0175900	Down
0d	-3.43124	0.00304371	Os04g0176200	Down
0d	2.89736	9.12907e-16	Os04g0191500	Up
0d	-4.83195	3.16144e-42	Os04g0201800	Down
0d	-5.4644	1.61899e-06	Os04g0201500	Down
0d	3.00108	1.74932e-12	Os04g0202200	Up
0d	-7.88671	2.02369e-20	Os04g0202500	Down
0d	6.00776	2.33328e-05	Os04g0202700	Up
0d	5.69657	0.000110756	Os04g0202800	Up
0d	5.44015	1.51958e-06	Os04g0203400	Up
0d	2.0361	6.00806e-11	Os04g0205200	Up
0d	-2.85191	0.000245403	Os04g0210800	Down
0d	-5.3351	0.00053309	Os04g0221800	Down
0d	-2.34527	2.43862e-49	Os04g0223901	Down
0d	-5.12892	1.06174e-05	Os04g0227500	Down
0d	5.56741	1.34042e-09	Os04g0248050	Up
0d	2.43016	0.000335166	Os04g0276200	Up
0d	-2.32339	2.19673e-41	Os04g0305700	Down
0d	-5.74409	2.79652e-07	Os04g0310800	Down
0d	-3.97267	0.00227986	Os04g0313900	Down
0d	7.31776	4.05843e-12	Os04g0314500	Up
0d	-4.54293	1.36995e-07	Os04g0320700	Down
0d	4.73553	0.00108671	Os04g0322100	Up
0d	8.39922	5.50664e-16	Os04g0323500	Up
0d	13.7934	1.37203e-31	Os04g0323800	Up
0d	6.76989	3.28761e-07	Os04g0325300	Up
0d	2.10901	2.45601e-26	Os04g0326000	Up
0d	7.43593	6.93117e-29	Os04g0326300	Up
0d	4.78696	5.6319e-05	Os04g0328900	Up
0d	7.26507	1.37594e-08	Os04g0329200	Up
0d	6.81666	3.11615e-07	Os04g0329300	Up
0d	6.77421	2.84649e-45	Os04g0329500	Up
0d	7.34509	2.29806e-09	Os04g0329650	Up
0d	5.53838	0.000235258	Os04g0330200	Up
0d	-12.238	6.24507e-33	Os04g0330301	Down
0d	8.04836	8.40803e-11	Os04g0331600	Up
0d	6.6208	7.27077e-07	Os04g0332700	Up
0d	-5.82419	1.03673e-05	Os04g0339800	Down
0d	-4.01624	0.0019537	Os04g0340100	Down
0d	-3.21355	2.16126e-15	Os04g0344100	Down
0d	4.06867	5.13786e-07	Os04g0353600	Up
0d	-4.87531	0.00329358	Os04g0357000	Down
0d	-4.9598	0.00291953	Os04g0368800	Down
0d	-8.30161	1.5699e-11	Os04g0371500	Down
0d	-3.08222	2.4001e-18	Os04g0373150	Down
0d	-2.1623	2.97161e-09	Os04g0373400	Down
0d	-2.08858	1.12333e-08	Os04g0382900	Down
0d	-3.14002	1.87375e-36	Os04g0392300	Down
0d	-4.36992	1.5055e-17	Os04g0392500	Down
0d	-4.91736	5.359e-13	Os04g0398000	Down
0d	-6.6935	3.9137e-27	Os04g0398900	Down
0d	-2.52219	1.36289e-12	Os04g0401100	Down
0d	-9.1237	4.19117e-14	Os04g0404400	Down
0d	-3.35111	1.67319e-35	Os04g0407850	Down
0d	-2.28997	1.58151e-35	Os04g0408600	Down
0d	3.02013	5.82185e-08	Os04g0411400	Up
0d	-3.2172	2.25697e-294	Os04g0416700	Down
0d	-9.02138	8.87831e-14	Os04g0422200	Down
0d	3.13884	7.45826e-29	Os04g0422300	Up
0d	-2.72196	5.22127e-23	Os04g0422600	Down
0d	15.4769	2.26736e-39	Os04g0429450	Up
0d	-2.28188	0.00274808	Os04g0432400	Down
0d	-5.92195	3.41196e-05	Os04g0433100	Down
0d	-6.7059	5.15798e-07	Os04g0437500	Down
0d	13.1139	1.10489e-28	Os04g0442800	Up
0d	-3.43527	0.00235367	Os04g0445100	Down
0d	-5.78638	7.21186e-05	Os04g0447950	Down
0d	-2.16877	1.56956e-247	Os04g0457500	Down
0d	-9.02598	8.69821e-14	Os04g0458000	Down
0d	-2.79172	1.31918e-05	Os04g0466000	Down
0d	-2.1344	8.77137e-05	Os04g0470500	Down
0d	-5.03487	1.87608e-53	Os04g0470600	Down
0d	-2.09467	0.000358354	Os04g0471000	Down
0d	-6.0832	1.5763e-05	Os04g0480700	Down
0d	-3.70978	9.68566e-72	Os04g0486950	Down
0d	-4.51352	0.000232595	Os04g0511200	Down
0d	-3.0184	0.000174256	Os04g0512250	Down
0d	3.93101	4.81076e-12	Os04g0516200	Up
0d	-3.51707	1.25463e-08	Os04g0518400	Down
0d	4.9268	0.00267894	Os04g0522100	Up
0d	-2.09623	3.75739e-28	Os04g0527000	Down
0d	-2.60361	1.79794e-14	Os04g0527900	Down
0d	-7.01901	3.59334e-75	Os04g0528200	Down
0d	-2.06348	7.1611e-29	Os04g0529600	Down
0d	-9.06726	1.47012e-101	Os04g0529700	Down
0d	-2.22649	7.42104e-13	Os04g0537100	Down
0d	-4.21336	5.68906e-05	Os04g0539701	Down
0d	-5.86221	1.05025e-10	Os04g0545600	Down
0d	2.2773	1.8547e-23	Os04g0546500	Up
0d	2.90163	5.41129e-08	Os04g0551500	Up
0d	-2.24346	1.46188e-08	Os04g0565200	Down
0d	-2.18709	0.00043776	Os04g0569300	Down
0d	-2.54154	3.02118e-312	Os04g0573100	Down
0d	-2.24185	0.000510375	Os04g0574700	Down
0d	2.11902	4.74627e-63	Os04g0578400	Up
0d	-3.2733	7.57916e-12	Os04g0587400	Down
0d	-7.6716	1.0627e-09	Os04g0588350	Down
0d	-2.12769	8.9598e-16	Os04g0589800	Down
0d	-2.06723	0.000111674	Os04g0591900	Down
0d	-12.2407	3.99554e-25	Os04g0596200	Down
0d	2.0276	1.73746e-38	Os04g0598300	Up
0d	-4.69612	0.0001205	Os04g0598900	Down
0d	-2.89788	4.49414e-36	Os04g0604000	Down
0d	-3.08952	5.01482e-24	Os04g0605300	Down
0d	-2.22416	0.000113899	Os04g0611400	Down
0d	2.31452	7.57711e-65	Os04g0612500	Up
0d	-2.90815	5.54736e-13	Os04g0614500	Down
0d	-3.59247	1.24704e-69	Os04g0615800	Down
0d	-5.20131	0.00122654	Os04g0619000	Down
0d	-2.09252	2.74517e-57	Os04g0619800	Down
0d	-2.18086	1.23951e-35	Os04g0626450	Down
0d	-2.90967	0.000280666	Os04g0627400	Down
0d	-5.38627	0.00095331	Os04g0630900	Down
0d	-5.39988	0.00043078	Os04g0631300	Down
0d	-3.62891	5.75153e-05	Os04g0634800	Down
0d	-2.15381	6.57727e-28	Os04g0636400	Down
0d	4.68567	3.5711e-40	Os04g0638901	Up
0d	-3.1469	9.12974e-208	Os04g0652700	Down
0d	-4.30313	0.00064995	Os04g0655300	Down
0d	-2.36454	6.65289e-07	Os04g0657300	Down
0d	-2.18748	6.50242e-14	Os04g0659800	Down
0d	-7.63093	1.3468e-09	Os04g0664800	Down
0d	-4.35912	5.28189e-116	Os04g0675400	Down
0d	-2.07376	0.000294776	Os04g0676600	Down
0d	-12.0159	1.16432e-32	Os04g0677600	Down
0d	-2.67426	0.000269821	Os04g0688600	Down
0d	-2.19741	9.73778e-13	Os04g0691800	Down
0d	-2.2254	1.20337e-11	Os05g0103300	Down
0d	-4.52152	2.05131e-13	Os05g0103400	Down
0d	-2.85456	8.56331e-38	Os05g0113300	Down
0d	-6.85186	2.46083e-07	Os05g0114400	Down
0d	-5.87531	4.42107e-05	Os05g0119100	Down
0d	-2.04229	1.04965e-20	Os05g0119400	Down
0d	2.87011	1.7519e-219	Os05g0124600	Up
0d	-2.81747	1.10257e-23	Os05g0130400	Down
0d	6.86133	1.6563e-07	Os05g0130500	Up
0d	4.1919	6.25064e-253	Os05g0130600	Up
0d	2.71841	8.92085e-63	Os05g0131100	Up
0d	4.61998	1.56382e-179	Os05g0133100	Up
0d	-2.57307	6.75712e-168	Os05g0134400	Down
0d	-3.40717	0.00090954	Os05g0134700	Down
0d	-6.36522	4.54555e-09	Os05g0135500	Down
0d	-3.0334	2.48013e-48	Os05g0142200	Down
0d	-2.0089	2.09226e-11	Os05g0158600	Down
0d	-2.53089	1.19384e-22	Os05g0159300	Down
0d	-2.19534	7.64496e-07	Os05g0162000	Down
0d	-2.38511	0.0013768	Os05g0165200	Down
0d	-3.96996	4.08716e-05	Os05g0178100	Down
0d	-3.40011	4.57557e-06	Os05g0181200	Down
0d	-4.049	2.62135e-239	Os05g0190300	Down
0d	8.96797	1.38002e-13	Os05g0191700	Up
0d	11.3902	8.50191e-22	Os05g0192700	Up
0d	10.4845	1.22776e-18	Os05g0193600	Up
0d	5.11128	3.76951e-12	Os05g0193700	Up
0d	11.5357	2.02747e-22	Os05g0193800	Up
0d	2.9178	1.23528e-150	Os05g0196100	Up
0d	2.47076	6.77705e-07	Os05g0202300	Up
0d	11.1332	6.22962e-21	Os05g0202550	Up
0d	-6.3577	6.34437e-07	Os05g0205400	Down
0d	-6.66159	8.49129e-07	Os05g0208100	Down
0d	-2.90777	2.08848e-40	Os05g0208550	Down
0d	-9.66702	7.74818e-275	Os05g0208500	Down
0d	-2.32076	2.97262e-08	Os05g0209600	Down
0d	-2.43835	1.32613e-19	Os05g0210525	Down
0d	-2.55484	1.57857e-11	Os05g0212300	Down
0d	-10.4003	2.74329e-18	Os05g0218100	Down
0d	3.03585	0.000442185	Os05g0225800	Up
0d	9.58722	1.36789e-15	Os05g0226000	Up
0d	-4.06216	1.95009e-260	Os05g0226900	Down
0d	7.35342	2.03669e-17	Os05g0235701	Up
0d	-2.19057	0.00376476	Os05g0239400	Down
0d	2.78529	3.26593e-58	Os05g0239900	Up
0d	-3.60232	0.000193035	Os05g0245300	Down
0d	2.51198	4.20874e-07	Os05g0247400	Up
0d	-2.84798	3.49192e-05	Os05g0252100	Down
0d	5.42346	0.000346321	Os05g0263100	Up
0d	-2.33912	0.000251357	Os05g0267800	Down
0d	6.88308	1.74445e-07	Os05g0277350	Up
0d	2.41771	1.6522e-08	Os05g0279850	Up
0d	3.31849	2.9758e-07	Os05g0296800	Up
0d	5.01003	0.0020765	Os05g0302833	Up
0d	7.68331	1.28482e-09	Os05g0309000	Up
0d	-2.42475	0.000256331	Os05g0312201	Down
0d	-5.19658	0.000950904	Os05g0319100	Down
0d	2.46695	6.66445e-10	Os05g0341100	Up
0d	-5.00235	6.40171e-51	Os05g0341300	Down
0d	-2.20389	3.06992e-42	Os05g0343400	Down
0d	-2.1042	6.98359e-17	Os05g0344400	Down
0d	2.04096	3.5855e-16	Os05g0347400	Up
0d	3.7289	8.74494e-12	Os05g0349800	Up
0d	-6.41495	1.79578e-32	Os05g0350900	Down
0d	-2.07215	3.97742e-12	Os05g0352750	Down
0d	-3.18627	6.30272e-07	Os05g0355400	Down
0d	-3.04369	4.62276e-75	Os05g0356700	Down
0d	-2.21954	1.13737e-65	Os05g0366900	Down
0d	-2.37587	0.00284473	Os05g0367900	Down
0d	-5.20573	0.00133723	Os05g0369500	Down
0d	-3.3701	3.95939e-23	Os05g0375400	Down
0d	-2.52219	0.000905922	Os05g0376000	Down
0d	-2.12001	8.50879e-06	Os05g0379300	Down
0d	2.24288	1.94396e-16	Os05g0390300	Up
0d	10.6282	4.04749e-19	Os05g0392900	Up
0d	-8.03256	9.67316e-220	Os05g0399700	Down
0d	4.09626	1.61513e-112	Os05g0407100	Up
0d	-2.37729	1.44388e-09	Os05g0415400	Down
0d	-5.51761	3.29276e-19	Os05g0420000	Down
0d	-6.39955	3.59173e-06	Os05g0428600	Down
0d	5.96775	2.71107e-05	Os05g0433900	Up
0d	-2.68902	3.5438e-21	Os05g0435800	Down
0d	-4.61663	5.65097e-16	Os05g0443400	Down
0d	-10.748	1.69209e-19	Os05g0448700	Down
0d	-3.17762	1.63913e-56	Os05g0454500	Down
0d	-2.25236	2.9246e-27	Os05g0456300	Down
0d	-8.39893	7.65455e-12	Os05g0457800	Down
0d	-2.32436	3.40857e-12	Os05g0464200	Down
0d	-2.9291	2.46977e-05	Os05g0464300	Down
0d	4.57687	6.36261e-75	Os05g0466100	Up
0d	-2.73198	8.18738e-19	Os05g0470000	Down
0d	-4.30027	5.55466e-13	Os05g0470900	Down
0d	-3.09589	5.40443e-14	Os05g0478000	Down
0d	-3.56676	5.09714e-09	Os05g0480800	Down
0d	-6.38047	6.39603e-32	Os05g0484000	Down
0d	-4.7504	9.61374e-28	Os05g0484700	Down
0d	-2.81694	3.21535e-21	Os05g0491700	Down
0d	-5.18842	6.97158e-06	Os05g0491800	Down
0d	-2.68491	7.80744e-21	Os05g0495900	Down
0d	-11.912	7.597e-24	Os05g0498200	Down
0d	10.4435	1.25702e-18	Os05g0501001	Up
0d	5.79236	7.69777e-05	Os05g0506600	Up
0d	-7.25373	1.74949e-08	Os05g0513600	Down
0d	-5.12673	0.00133533	Os05g0514350	Down
0d	-7.72246	2.36285e-10	Os05g0514400	Down
0d	-2.57287	0.00167465	Os05g0515500	Down
0d	-3.16501	6.01941e-201	Os05g0518300	Down
0d	-3.95478	1.29816e-08	Os05g0527700	Down
0d	-3.44208	1.92734e-06	Os05g0527800	Down
0d	-2.03528	3.52333e-08	Os05g0531100	Down
0d	-3.95627	2.76754e-36	Os05g0531600	Down
0d	-3.37821	0.000715865	Os05g0536900	Down
0d	-3.1081	3.9307e-05	Os05g0537100	Down
0d	-4.60314	1.66513e-32	Os05g0537700	Down
0d	-2.60553	0.000286033	Os05g0539150	Down
0d	-4.51189	2.31622e-94	Os05g0539300	Down
0d	-2.70305	1.0663e-13	Os05g0543600	Down
0d	-2.64638	6.91165e-05	Os05g0549800	Down
0d	2.32638	2.38954e-62	Os05g0550300	Up
0d	-3.97085	0.00253052	Os05g0552600	Down
0d	-2.28405	1.93131e-30	Os05g0553400	Down
0d	-9.56977	1.57107e-15	Os05g0556800	Down
0d	-2.59467	7.86716e-10	Os05g0562800	Down
0d	-2.35451	2.0999e-07	Os05g0563900	Down
0d	-4.81491	1.37103e-08	Os05g0568800	Down
0d	-3.88798	6.34001e-23	Os05g0570200	Down
0d	-3.43815	3.60151e-06	Os05g0574600	Down
0d	-2.14107	3.05115e-05	Os05g0575000	Down
0d	-7.01864	3.54741e-11	Os05g0575800	Down
0d	-4.41174	4.03459e-07	Os05g0576600	Down
0d	2.63413	0.00222269	Os05g0579600	Up
0d	-3.07858	8.64013e-22	Os05g0582000	Down
0d	-9.04429	9.25905e-14	Os05g0586500	Down
0d	5.90801	7.87428e-33	Os05g0586600	Up
0d	-2.18127	2.72782e-17	Os05g0590100	Down
0d	-3.05135	2.32493e-156	Os05g0595100	Down
0d	-3.16625	4.96464e-17	Os06g0105700	Down
0d	2.55815	2.08195e-14	Os06g0109300	Up
0d	-2.82459	0.000119297	Os06g0128600	Down
0d	-2.21236	2.13433e-29	Os06g0128700	Down
0d	-3.76254	2.48228e-90	Os06g0132500	Down
0d	-2.60304	1.55206e-06	Os06g0140900	Down
0d	-4.37355	0.000470588	Os06g0145200	Down
0d	-2.13584	1.9623e-13	Os06g0147100	Down
0d	-2.97163	8.49523e-08	Os06g0148200	Down
0d	-2.20025	0.000922138	Os06g0148900	Down
0d	2.74532	2.05242e-06	Os06g0155500	Up
0d	-2.61152	1.38841e-57	Os06g0156600	Down
0d	-7.0838	5.79217e-08	Os06g0161100	Down
0d	-3.90973	1.89899e-07	Os06g0162100	Down
0d	-4.055	8.71739e-07	Os06g0171500	Down
0d	-5.72922	0.000121512	Os06g0191800	Down
0d	-2.20373	9.46726e-07	Os06g0192001	Down
0d	-4.01804	0.00213146	Os06g0196500	Down
0d	-2.29927	0.000517513	Os06g0196600	Down
0d	2.57019	6.10101e-86	Os06g0198500	Up
0d	8.60979	9.8895e-176	Os06g0204100	Up
0d	-2.61253	2.43364e-08	Os06g0207200	Down
0d	-6.55193	1.22032e-06	Os06g0208151	Down
0d	-2.36789	6.69723e-12	Os06g0212600	Down
0d	3.39239	5.60855e-166	Os06g0217300	Up
0d	-5.61564	6.0469e-07	Os06g0221300	Down
0d	-2.13963	4.89407e-36	Os06g0222100	Down
0d	-4.47706	0.000262324	Os06g0229400	Down
0d	-2.0409	7.21381e-09	Os06g0229800	Down
0d	-3.35911	1.05258e-15	Os06g0234600	Down
0d	-4.67697	3.84973e-08	Os06g0235800	Down
0d	-3.28172	2.87996e-38	Os06g0247900	Down
0d	-6.0889	1.78153e-05	Os06g0250000	Down
0d	-13.1125	1.12292e-28	Os06g0254300	Down
0d	-2.29846	6.61066e-10	Os06g0260500	Down
0d	-7.23747	2.3287e-08	Os06g0262800	Down
0d	3.97606	0.00312033	Os06g0264700	Up
0d	2.54314	3.07092e-10	Os06g0281300	Up
0d	-2.59092	1.70059e-05	Os06g0285920	Down
0d	-2.35169	3.25952e-52	Os06g0286700	Down
0d	-7.62279	4.31221e-10	Os06g0287000	Down
0d	4.92641	0.00259286	Os06g0295300	Up
0d	-4.08569	5.78162e-260	Os06g0295500	Down
0d	-4.6817	3.63908e-34	Os06g0295700	Down
0d	-2.25825	3.07238e-17	Os06g0304600	Down
0d	-6.04949	2.05193e-40	Os06g0314300	Down
0d	-3.82491	3.69274e-52	Os06g0316300	Down
0d	-5.06065	1.65554e-05	Os06g0317600	Down
0d	-7.08518	4.52236e-08	Os06g0323100	Down
0d	-2.80093	9.08459e-14	Os06g0340200	Down
0d	-3.32385	4.48696e-21	Os06g0351500	Down
0d	-7.04828	6.51988e-08	Os06g0352200	Down
0d	5.17984	7.76719e-21	Os06g0355150	Up
0d	-9.21642	2.27236e-14	Os06g0365200	Down
0d	5.48345	0.000281901	Os06g0474600	Up
0d	2.12758	0.000180722	Os06g0504900	Up
0d	-2.097	2.28385e-06	Os06g0506200	Down
0d	-2.69315	9.21376e-06	Os06g0509900	Down
0d	-2.62076	0.000172723	Os06g0534950	Down
0d	-2.66376	6.50868e-05	Os06g0539700	Down
0d	-4.32958	7.93841e-12	Os06g0543601	Down
0d	-2.52469	1.7777e-09	Os06g0545900	Down
0d	3.31744	1.40534e-20	Os06g0546500	Up
0d	-3.70148	1.40721e-22	Os06g0547400	Down
0d	-5.50056	1.61028e-143	Os06g0553200	Down
0d	-2.51618	3.44766e-23	Os06g0558300	Down
0d	-9.53396	2.05718e-15	Os06g0558900	Down
0d	-5.26723	0.00101216	Os06g0559400	Down
0d	-2.57411	1.86911e-51	Os06g0561000	Down
0d	-3.27545	1.24249e-13	Os06g0564100	Down
0d	-2.5769	0.000941382	Os06g0573500	Down
0d	-2.59288	4.54806e-220	Os06g0574900	Down
0d	-5.12818	0.00133015	Os06g0579400	Down
0d	-9.23521	1.95735e-14	Os06g0579600	Down
0d	-4.9636	0.00242213	Os06g0579800	Down
0d	-12.6678	7.96021e-27	Os06g0580100	Down
0d	-6.12775	2.35778e-15	Os06g0583900	Down
0d	-5.78367	7.8251e-05	Os06g0584400	Down
0d	-7.72922	1.43541e-13	Os06g0585900	Down
0d	-7.46835	1.25096e-12	Os06g0585950	Down
0d	-3.11307	3.65065e-38	Os06g0585982	Down
0d	-6.00567	2.20056e-05	Os06g0586000	Down
0d	-3.95458	9.96979e-26	Os06g0586150	Down
0d	-8.62878	1.92298e-12	Os06g0586900	Down
0d	-10.6625	3.11835e-19	Os06g0587300	Down
0d	8.06831	7.86327e-11	Os06g0591050	Up
0d	-3.98285	1.21485e-42	Os06g0594600	Down
0d	-2.36988	4.99519e-75	Os06g0601100	Down
0d	9.52526	2.19443e-15	Os06g0606250	Up
0d	-8.88783	2.2943e-13	Os06g0607700	Down
0d	-7.06993	6.53406e-08	Os06g0610800	Down
0d	-3.18731	4.69739e-31	Os06g0611400	Down
0d	12.7173	4.27388e-27	Os06g0614400	Up
0d	9.63168	5.63396e-40	Os06g0616400	Up
0d	-5.3364	0.00053698	Os06g0623700	Down
0d	-6.19362	9.90849e-06	Os06g0624900	Down
0d	3.37238	4.56939e-22	Os06g0626600	Up
0d	5.74819	0.000159112	Os06g0626766	Up
0d	2.29642	1.44127e-07	Os06g0627400	Up
0d	-2.11449	5.04533e-47	Os06g0627500	Down
0d	-3.35332	9.88014e-145	Os06g0628032	Down
0d	-2.42953	1.47412e-41	Os06g0628150	Down
0d	-2.75302	8.11498e-20	Os06g0629362	Down
0d	9.47524	3.16505e-15	Os06g0630850	Up
0d	-3.92531	1.39575e-74	Os06g0646900	Down
0d	2.58784	2.03924e-36	Os06g0649600	Up
0d	-2.17149	4.58187e-14	Os06g0649700	Down
0d	-2.40745	0.000267164	Os06g0650900	Down
0d	-2.48053	7.92882e-24	Os06g0651000	Down
0d	-3.87771	0.00330879	Os06g0651900	Down
0d	-3.39228	2.59803e-71	Os06g0652100	Down
0d	-2.74218	8.4926e-61	Os06g0656300	Down
0d	-8.5779	2.27629e-12	Os06g0656800	Down
0d	-10.0152	5.68126e-74	Os06g0658400	Down
0d	-7.16958	1.17015e-11	Os06g0659600	Down
0d	-2.02636	1.42119e-16	Os06g0664300	Down
0d	-2.88096	1.30411e-09	Os06g0666400	Down
0d	-11.8259	1.57756e-23	Os06g0673300	Down
0d	-2.1478	1.2113e-19	Os06g0673500	Down
0d	-2.40484	0.000208951	Os06g0675600	Down
0d	2.90595	0.0033625	Os06g0676500	Up
0d	2.32292	1.29793e-29	Os06g0676600	Up
0d	-7.37075	8.14203e-09	Os06g0680800	Down
0d	-5.31374	4.45401e-71	Os06g0685200	Down
0d	-2.69306	0.000888704	Os06g0687200	Down
0d	4.4605	0.00317722	Os06g0689483	Up
0d	-5.04343	0.00219664	Os06g0691500	Down
0d	-3.87888	0.00368445	Os06g0692100	Down
0d	-2.43309	2.79522e-18	Os06g0692800	Down
0d	-2.53257	1.3438e-07	Os06g0693600	Down
0d	-6.16051	9.69165e-06	Os06g0693800	Down
0d	-6.82205	4.60098e-15	Os06g0695400	Down
0d	-3.24074	3.86369e-55	Os06g0696600	Down
0d	-6.62551	6.39947e-10	Os06g0696900	Down
0d	-4.2213	1.82962e-63	Os06g0698748	Down
0d	-9.52017	2.2145e-15	Os06g0699301	Down
0d	-3.94587	3.40455e-06	Os06g0701600	Down
0d	-3.12613	1.68425e-05	Os06g0701900	Down
0d	8.21686	2.54329e-15	Os06g0702100	Up
0d	-2.17249	7.67657e-47	Os06g0703300	Down
0d	3.93014	3.79311e-136	Os06g0707350	Up
0d	-5.04987	0.00179283	Os06g0710700	Down
0d	-10.4827	1.40607e-18	Os06g0711000	Down
0d	-11.2061	3.27652e-21	Os06g0713300	Down
0d	-7.44508	4.75113e-09	Os06g0713400	Down
0d	9.24431	1.75429e-14	Os06g0721600	Up
0d	10.6396	3.16834e-14	Os06g0723400	Up
0d	-4.87351	0.00335422	Os06g0725100	Down
0d	-5.87734	4.53409e-05	Os06g0726100	Down
0d	3.708	7.44695e-154	Os06g0728700	Up
0d	-2.30191	9.75258e-23	Os07g0100600	Down
0d	-6.81036	2.82069e-07	Os07g0101000	Down
0d	-2.89257	6.75194e-06	Os07g0102100	Down
0d	11.2829	1.74102e-21	Os07g0103000	Up
0d	-2.21233	2.70316e-16	Os07g0106200	Down
0d	-2.02638	5.04103e-13	Os07g0114000	Down
0d	-3.02343	5.50091e-15	Os07g0118000	Down
0d	2.51411	0.000654816	Os07g0118200	Up
0d	2.15694	0.000227832	Os07g0123400	Up
0d	2.2641	3.67923e-40	Os07g0124400	Up
0d	2.30339	9.5105e-36	Os07g0124750	Up
0d	-5.58006	0.000188596	Os07g0129800	Down
0d	-4.96353	0.00234069	Os07g0132600	Down
0d	-5.04653	0.00169967	Os07g0132700	Down
0d	-5.60095	1.5721e-129	Os07g0138400	Down
0d	-4.09217	5.68683e-57	Os07g0139000	Down
0d	-3.69097	1.06334e-08	Os07g0140232	Down
0d	-5.20246	0.00100198	Os07g0142200	Down
0d	-5.68462	0.000176397	Os07g0142300	Down
0d	-4.9599	0.00263051	Os07g0142500	Down
0d	-3.14268	4.609e-07	Os07g0147550	Down
0d	8.39296	8.35315e-12	Os07g0152500	Up
0d	-2.60054	3.02267e-16	Os07g0153150	Down
0d	2.614	4.03826e-06	Os07g0153600	Up
0d	-2.93639	2.28306e-16	Os07g0169700	Down
0d	2.02593	2.0708e-55	Os07g0170900	Up
0d	7.16056	2.66792e-08	Os07g0173601	Up
0d	-2.59811	1.0851e-19	Os07g0173700	Down
0d	6.88405	1.61253e-07	Os07g0173850	Up
0d	-6.67405	2.62474e-35	Os07g0174200	Down
0d	2.41381	7.19835e-70	Os07g0174700	Up
0d	7.93681	1.92806e-10	Os07g0174766	Up
0d	2.67973	1.52928e-07	Os07g0175300	Up
0d	-3.47997	0.000689605	Os07g0175500	Down
0d	-2.02932	3.15939e-06	Os07g0175700	Down
0d	3.55652	1.3777e-15	Os07g0178700	Up
0d	-4.00004	1.28959e-06	Os07g0183050	Down
0d	-5.31048	3.01497e-08	Os07g0183100	Down
0d	-5.35459	1.13898e-34	Os07g0183200	Down
0d	-4.82065	1.28552e-15	Os07g0183350	Down
0d	-7.53462	2.96595e-09	Os07g0183700	Down
0d	-4.21641	2.36366e-99	Os07g0184200	Down
0d	-4.01493	1.12586e-67	Os07g0189400	Down
0d	-2.06553	9.55994e-81	Os07g0198300	Down
0d	-3.55867	5.90256e-05	Os07g0204400	Down
0d	-2.1883	0.00163512	Os07g0240200	Down
0d	-2.34661	2.48269e-76	Os07g0274700	Down
0d	3.05161	8.36005e-06	Os07g0407300	Up
0d	-2.15126	3.2076e-109	Os07g0409500	Down
0d	-8.67436	2.18836e-32	Os07g0411300	Down
0d	-5.33766	0.000587329	Os07g0414700	Down
0d	-2.49296	3.23874e-139	Os07g0418700	Down
0d	-4.49742	0.00258827	Os07g0422100	Down
0d	-2.01255	4.77474e-08	Os07g0440900	Down
0d	-2.95389	0.00098084	Os07g0448600	Down
0d	2.20265	4.39707e-06	Os07g0451101	Up
0d	-5.79661	2.40709e-10	Os07g0484800	Down
0d	-2.82583	6.07105e-06	Os07g0489000	Down
0d	-3.82097	9.7002e-05	Os07g0489300	Down
0d	-2.03124	2.49597e-13	Os07g0494800	Down
0d	-2.14363	2.0462e-43	Os07g0502900	Down
0d	10.5808	6.23422e-19	Os07g0515200	Up
0d	-4.43555	0.00342872	Os07g0517800	Down
0d	2.68685	0.000197329	Os07g0523400	Up
0d	-2.89277	3.09359e-12	Os07g0526400	Down
0d	-5.68356	0.000211187	Os07g0526600	Down
0d	4.06995	0.00140948	Os07g0526700	Up
0d	7.28101	1.70506e-08	Os07g0528900	Up
0d	-10.0453	4.26125e-17	Os07g0529000	Down
0d	-7.68208	3.14119e-10	Os07g0534400	Down
0d	-6.43427	1.86769e-36	Os07g0535100	Down
0d	-2.77236	4.32e-61	Os07g0535200	Down
0d	-8.24993	2.1965e-11	Os07g0536400	Down
0d	-6.46287	1.92327e-06	Os07g0537701	Down
0d	-2.01947	1.04808e-05	Os07g0537900	Down
0d	-2.85769	0.000875487	Os07g0539300	Down
0d	-2.12527	6.21672e-07	Os07g0541000	Down
0d	11.1357	5.93227e-21	Os07g0541600	Up
0d	-3.14347	4.70692e-05	Os07g0542600	Down
0d	-6.93466	2.37291e-07	Os07g0542800	Down
0d	-2.45423	6.33972e-24	Os07g0543300	Down
0d	-2.67538	8.47341e-18	Os07g0543500	Down
0d	-16.2748	4.98561e-43	Os07g0543700	Down
0d	-12.2414	3.9782e-25	Os07g0543800	Down
0d	-5.22573	6.88727e-06	Os07g0546600	Down
0d	-2.45902	3.94819e-13	Os07g0547700	Down
0d	-2.45938	5.78138e-19	Os07g0548100	Down
0d	-4.41518	0.00060977	Os07g0578333	Down
0d	-2.88046	1.06557e-06	Os07g0591400	Down
0d	-2.07681	1.35508e-32	Os07g0593400	Down
0d	-2.07221	3.71814e-28	Os07g0594400	Down
0d	8.62661	1.46632e-12	Os07g0596200	Up
0d	13.1112	1.204e-28	Os07g0597400	Up
0d	3.41522	1.70108e-39	Os07g0598000	Up
0d	-5.04653	0.00169967	Os07g0599300	Down
0d	-3.31739	4.48693e-25	Os07g0599600	Down
0d	-3.54593	2.91681e-06	Os07g0600000	Down
0d	-5.73733	8.94779e-05	Os07g0602000	Down
0d	-2.3288	4.00207e-12	Os07g0603700	Down
0d	2.25449	6.932e-17	Os07g0604550	Up
0d	3.53207	0.000388124	Os07g0605275	Up
0d	-7.89797	2.40846e-10	Os07g0609550	Down
0d	-5.99127	6.22131e-18	Os07g0611700	Down
0d	-2.30324	2.17086e-05	Os07g0617100	Down
0d	-2.74985	2.9242e-149	Os07g0625500	Down
0d	2.26491	0.000456791	Os07g0628700	Up
0d	2.53222	3.40675e-35	Os07g0631200	Up
0d	-4.29156	1.86435e-07	Os07g0632000	Down
0d	-3.13236	7.81358e-05	Os07g0633300	Down
0d	-5.52526	6.02005e-05	Os07g0636800	Down
0d	-4.23456	9.15975e-08	Os07g0655201	Down
0d	-4.80683	9.01845e-32	Os07g0655800	Down
0d	-2.79681	7.26912e-46	Os07g0656900	Down
0d	-2.33553	0.000351968	Os07g0660100	Down
0d	2.31551	1.2661e-12	Os07g0663500	Up
0d	-3.53252	9.71609e-12	Os07g0663800	Down
0d	-3.64011	4.77427e-06	Os07g0664000	Down
0d	-2.123	6.71e-07	Os07g0664500	Down
0d	-6.08671	2.88452e-08	Os07g0664600	Down
0d	-6.11716	1.82116e-05	Os07g0667100	Down
0d	-4.31066	0.000729495	Os07g0668300	Down
0d	-3.11523	0.000154599	Os07g0670300	Down
0d	2.05865	0.000370764	Os07g0671901	Up
0d	2.66061	9.42033e-22	Os07g0676900	Up
0d	-3.89244	4.42036e-07	Os07g0679100	Down
0d	-3.73644	1.11685e-57	Os07g0683200	Down
0d	-4.23164	2.0815e-137	Os07g0684800	Down
0d	-2.4609	1.54089e-22	Os07g0692800	Down
0d	-2.43294	9.02963e-32	Os07g0694300	Down
0d	-3.28921	1.95557e-170	Os08g0102700	Down
0d	-2.57219	2.07268e-251	Os08g0104900	Down
0d	-2.60693	8.32729e-14	Os08g0110600	Down
0d	-3.29147	5.72753e-05	Os08g0112300	Down
0d	-6.73173	4.13398e-07	Os08g0124000	Down
0d	-8.76962	5.80848e-13	Os08g0124100	Down
0d	-4.95284	0.0036059	Os08g0125059	Down
0d	-5.60342	6.00306e-07	Os08g0126500	Down
0d	-3.26389	6.01428e-23	Os08g0127100	Down
0d	2.01687	3.00546e-35	Os08g0130250	Up
0d	-2.91014	1.76289e-104	Os08g0131100	Down
0d	-2.46999	3.43032e-06	Os08g0131300	Down
0d	4.81534	9.60636e-09	Os08g0132000	Up
0d	-2.50273	7.06251e-18	Os08g0137400	Down
0d	-3.20417	4.11762e-38	Os08g0152366	Down
0d	-2.8045	8.47801e-78	Os08g0154250	Down
0d	-6.60332	8.7327e-07	Os08g0163700	Down
0d	-10.2896	5.88011e-18	Os08g0163900	Down
0d	-5.75128	2.01965e-65	Os08g0164000	Down
0d	-6.98827	5.66785e-11	Os08g0164300	Down
0d	-9.83288	2.09277e-16	Os08g0165300	Down
0d	2.48581	5.99546e-163	Os08g0178000	Up
0d	-9.61678	5.60071e-59	Os08g0184800	Down
0d	5.06704	1.31297e-50	Os08g0185701	Up
0d	-5.40244	0.000431622	Os08g0189100	Down
0d	-2.75019	5.7385e-34	Os08g0189200	Down
0d	-3.60218	0.00132226	Os08g0190800	Down
0d	-3.6799	0.00115468	Os08g0191650	Down
0d	-7.16641	9.72949e-32	Os08g0193900	Down
0d	2.63842	1.59856e-06	Os08g0194000	Up
0d	-5.68852	0.000126903	Os08g0194350	Down
0d	-6.57597	1.1325e-06	Os08g0194501	Down
0d	-5.27172	0.000720063	Os08g0194900	Down
0d	-13.9728	2.23355e-32	Os08g0195400	Down
0d	-5.11703	0.00178157	Os08g0195800	Down
0d	-10.4868	1.40958e-24	Os08g0196200	Down
0d	5.29755	0.000629018	Os08g0196900	Up
0d	-7.30123	5.54515e-08	Os08g0197900	Down
0d	-7.40166	6.24006e-09	Os08g0199200	Down
0d	-2.79053	5.69064e-08	Os08g0205100	Down
0d	-5.25737	0.00128569	Os08g0205150	Down
0d	-3.99428	1.85217e-55	Os08g0208200	Down
0d	3.44555	1.74819e-40	Os08g0225050	Up
0d	-6.37033	3.4018e-06	Os08g0226000	Down
0d	-6.03749	9.74415e-84	Os08g0229200	Down
0d	-4.82187	0.000863694	Os08g0231400	Down
0d	-2.18879	6.83217e-14	Os08g0238200	Down
0d	-5.05315	0.00213704	Os08g0240200	Down
0d	4.02293	7.81905e-21	Os08g0249000	Up
0d	2.53989	1.61406e-05	Os08g0249200	Up
0d	2.13112	4.1444e-45	Os08g0249400	Up
0d	3.56632	3.62392e-11	Os08g0250100	Up
0d	5.46849	3.90056e-47	Os08g0261000	Up
0d	-2.14508	1.00515e-12	Os08g0263400	Down
0d	-4.87726	0.00321403	Os08g0263600	Down
0d	8.93183	1.96414e-13	Os08g0265000	Up
0d	5.95726	6.65671e-08	Os08g0266225	Up
0d	14.3779	3.43606e-34	Os08g0276000	Up
0d	-5.09668	2.73594e-22	Os08g0277200	Down
0d	-4.10343	6.65392e-06	Os08g0277300	Down
0d	6.19677	7.86205e-06	Os08g0278750	Up
0d	-5.81503	1.6339e-07	Os08g0281500	Down
0d	-5.43179	3.39851e-48	Os08g0281600	Down
0d	-10.9876	2.20539e-20	Os08g0282700	Down
0d	9.26116	1.50752e-14	Os08g0285301	Up
0d	7.54262	1.50196e-321	Os08g0287800	Up
0d	-6.2355	7.40742e-06	Os08g0290200	Down
0d	12.8913	9.49111e-28	Os08g0290500	Up
0d	-2.00336	2.64674e-51	Os08g0290700	Down
0d	10.5041	1.04595e-18	Os08g0290900	Up
0d	-6.40113	2.8247e-06	Os08g0297800	Down
0d	4.82145	9.19633e-52	Os08g0298800	Up
0d	-6.94395	1.62893e-07	Os08g0298901	Down
0d	-10.0758	3.10751e-17	Os08g0299700	Down
0d	-2.06343	4.42095e-09	Os08g0299801	Down
0d	-13.8994	4.73628e-32	Os08g0300501	Down
0d	4.9614	3.22131e-321	Os08g0304900	Up
0d	11.6975	4.82409e-23	Os08g0310300	Up
0d	-5.40358	0.000422165	Os08g0315200	Down
0d	-2.40451	6.09392e-72	Os08g0316900	Down
0d	9.34644	8.6858e-15	Os08g0324300	Up
0d	11.7004	3.84209e-23	Os08g0330800	Up
0d	7.00663	1.75672e-25	Os08g0330900	Up
0d	7.43873	4.50846e-09	Os08g0332100	Up
0d	-2.90452	1.77562e-07	Os08g0336700	Down
0d	-4.33551	0.000566316	Os08g0345500	Down
0d	2.1894	4.97044e-13	Os08g0352400	Up
0d	11.9784	3.423e-24	Os08g0355500	Up
0d	2.77905	2.23656e-08	Os08g0358050	Up
0d	-3.92388	0.00341464	Os08g0360300	Down
0d	2.46584	4.18674e-15	Os08g0375400	Up
0d	9.13816	3.64345e-14	Os08g0376100	Up
0d	-3.97018	0.00292821	Os08g0386200	Down
0d	6.33752	9.20134e-07	Os08g0391800	Up
0d	-3.05425	7.51585e-40	Os08g0395700	Down
0d	-4.79789	5.59446e-61	Os08g0396200	Down
0d	-2.75801	9.15899e-05	Os08g0398350	Down
0d	-2.15704	2.36093e-14	Os08g0404350	Down
0d	-2.42583	1.19811e-24	Os08g0404400	Down
0d	-3.17475	7.09425e-07	Os08g0414500	Down
0d	-3.41301	0.000427705	Os08g0416800	Down
0d	-3.65681	3.30281e-35	Os08g0417000	Down
0d	-2.14209	1.12922e-17	Os08g0425700	Down
0d	-5.78621	0.000114773	Os08g0436400	Down
0d	-3.44005	5.66004e-47	Os08g0442200	Down
0d	2.34747	2.10787e-15	Os08g0444440	Up
0d	-8.18927	3.11856e-15	Os08g0445500	Down
0d	-3.6029	1.35097e-11	Os08g0450200	Down
0d	-5.54434	9.63261e-168	Os08g0451500	Down
0d	-3.74397	4.03603e-43	Os08g0453700	Down
0d	-2.84875	1.7309e-26	Os08g0453733	Down
0d	-11.4745	3.49247e-22	Os08g0454600	Down
0d	-4.9768	7.83035e-42	Os08g0457000	Down
0d	-11.3801	7.58802e-22	Os08g0461400	Down
0d	-11.2614	2.11864e-21	Os08g0461600	Down
0d	3.50527	5.47542e-16	Os08g0462900	Up
0d	-5.62815	0.000154177	Os08g0465300	Down
0d	2.43405	8.20042e-05	Os08g0468100	Up
0d	-2.79606	2.80727e-57	Os08g0470200	Down
0d	-6.00723	2.22467e-05	Os08g0476700	Down
0d	-4.30665	4.34213e-09	Os08g0478000	Down
0d	-2.95138	9.70963e-12	Os08g0489300	Down
0d	-2.68443	0.000284542	Os08g0495300	Down
0d	-3.62069	2.12714e-117	Os08g0496800	Down
0d	-5.67997	0.000131952	Os08g0501132	Down
0d	-2.54135	6.48985e-06	Os08g0509400	Down
0d	-2.30036	0.000685254	Os08g0518800	Down
0d	2.38377	8.3399e-13	Os08g0520600	Up
0d	-7.27331	3.26129e-246	Os08g0522100	Down
0d	-4.37434	0.000457554	Os08g0523200	Down
0d	-2.42325	0.00108726	Os08g0526400	Down
0d	-2.43529	2.16144e-35	Os08g0527700	Down
0d	-2.16729	4.35943e-35	Os08g0527900	Down
0d	6.46305	3.06451e-21	Os08g0528700	Up
0d	9.67478	7.38422e-16	Os08g0529501	Up
0d	-2.86634	1.76668e-64	Os08g0530066	Down
0d	-2.55305	9.03371e-07	Os08g0532900	Down
0d	8.81418	3.14311e-12	Os08g0534350	Up
0d	9.31468	9.95226e-15	Os08g0534400	Up
0d	7.61993	1.42881e-09	Os08g0535000	Up
0d	7.46832	3.74279e-09	Os08g0537001	Up
0d	7.14239	3.03083e-08	Os08g0537002	Up
0d	-9.98334	6.68324e-17	Os08g0539600	Down
0d	-5.04333	0.0018268	Os08g0540900	Down
0d	-3.09879	7.56666e-08	Os08g0543051	Down
0d	2.04256	1.21755e-05	Os08g0544101	Up
0d	-8.86313	3.11835e-13	Os08g0544600	Down
0d	-12.9831	3.98659e-28	Os08g0545800	Down
0d	-8.32496	1.82232e-274	Os08g0546300	Down
0d	2.39449	3.64391e-15	Os08g0547300	Up
0d	-3.5608	7.94596e-12	Os08g0550200	Down
0d	-2.96835	2.14778e-32	Os08g0550600	Down
0d	-4.78985	7.43298e-07	Os08g0555700	Down
0d	-9.58302	1.14126e-20	Os08g0556900	Down
0d	-2.77314	1.56381e-63	Os08g0560300	Down
0d	3.10895	2.20787e-05	Os08g0560700	Up
0d	-14.007	1.7186e-32	Os08g0561800	Down
0d	-5.52028	5.37789e-12	Os08g0562800	Down
0d	-5.20417	4.3829e-50	Os08g0565900	Down
0d	-2.1884	1.93566e-17	Os08g0566100	Down
0d	-8.39055	8.34691e-12	Os09g0107400	Down
0d	-2.35892	6.06953e-05	Os09g0110300	Down
0d	4.26598	4.21394e-09	Os09g0111300	Up
0d	2.01855	8.60061e-15	Os09g0120900	Up
0d	9.56219	1.74045e-39	Os09g0124300	Up
0d	-2.67932	4.93501e-46	Os09g0124200	Down
0d	-4.34567	0.000556368	Os09g0132200	Down
0d	-4.24805	1.68239e-115	Os09g0132900	Down
0d	-4.02344	0.00211071	Os09g0244200	Down
0d	-7.88735	1.52156e-26	Os09g0247600	Down
0d	-3.13384	5.00603e-75	Os09g0248100	Down
0d	6.71555	3.32623e-10	Os09g0273600	Up
0d	-4.06235	7.61928e-06	Os09g0274900	Down
0d	-7.04816	5.80834e-08	Os09g0280500	Down
0d	2.63058	0.00146254	Os09g0295850	Up
0d	-9.02228	9.37658e-14	Os09g0307300	Down
0d	-7.95572	7.7424e-220	Os09g0309600	Down
0d	-6.09139	3.97483e-42	Os09g0314500	Down
0d	12.5842	6.74379e-34	Os09g0319701	Up
0d	4.83239	4.04713e-27	Os09g0322300	Up
0d	-4.96522	0.00232945	Os09g0323400	Down
0d	-2.06998	1.42117e-05	Os09g0325700	Down
0d	3.98913	7.18229e-36	Os09g0328332	Up
0d	-13.1189	1.09902e-28	Os09g0329000	Down
0d	-2.32217	4.12202e-18	Os09g0332100	Down
0d	9.22322	2.36245e-14	Os09g0339601	Up
0d	-7.61327	4.22282e-13	Os09g0344500	Down
0d	4.66189	4.24495e-11	Os09g0347300	Up
0d	11.1853	3.9947e-21	Os09g0347900	Up
0d	-2.12479	3.41847e-132	Os09g0364800	Down
0d	-3.44857	7.20206e-17	Os09g0368900	Down
0d	-5.27289	0.00104874	Os09g0371000	Down
0d	-2.08943	7.02856e-17	Os09g0371100	Down
0d	-2.59003	1.581e-12	Os09g0376400	Down
0d	-4.04852	1.29721e-45	Os09g0380600	Down
0d	-7.70303	1.90729e-13	Os09g0400000	Down
0d	-6.07645	2.87744e-05	Os09g0400300	Down
0d	2.06218	1.03482e-09	Os09g0403300	Up
0d	-3.33984	1.13135e-10	Os09g0409000	Down
0d	2.19954	2.67702e-05	Os09g0412700	Up
0d	-5.39601	0.000525658	Os09g0418700	Down
0d	-3.5862	1.38627e-55	Os09g0419100	Down
0d	-3.53366	3.75562e-17	Os09g0420300	Down
0d	-3.90944	3.71725e-08	Os09g0422500	Down
0d	-3.07819	1.63143e-36	Os09g0426800	Down
0d	-6.44912	1.1684e-231	Os09g0427300	Down
0d	-5.07821	4.41036e-14	Os09g0432900	Down
0d	-3.75413	3.17987e-15	Os09g0433000	Down
0d	5.08683	1.305e-07	Os09g0443400	Up
0d	-2.02088	1.64911e-06	Os09g0447600	Down
0d	-2.0164	3.06858e-70	Os09g0463600	Down
0d	-2.1509	7.46001e-06	Os09g0467400	Down
0d	-4.63699	0.000154687	Os09g0469300	Down
0d	-14.2607	1.27419e-33	Os09g0496250	Down
0d	-3.26089	5.41808e-102	Os09g0499450	Down
0d	-2.15442	6.88401e-07	Os09g0511600	Down
0d	-6.71101	4.45675e-07	Os09g0512000	Down
0d	2.62977	9.34907e-09	Os09g0519100	Up
0d	3.85846	0.000160731	Os09g0522000	Up
0d	2.68662	0.00157712	Os09g0522100	Up
0d	-6.85584	2.01753e-07	Os09g0523200	Down
0d	-14.5472	6.27366e-32	Os09g0525500	Down
0d	4.19012	5.87526e-55	Os09g0526600	Up
0d	-2.70135	5.29946e-22	Os09g0535200	Down
0d	-7.58781	1.38915e-24	Os09g0545000	Down
0d	-5.1982	0.00102456	Os09g0545051	Down
0d	-3.95756	0.000235008	Os09g0545300	Down
0d	-2.24189	6.93557e-18	Os09g0545901	Down
0d	5.79225	6.64094e-05	Os09g0561450	Up
0d	-2.12459	0.00225193	Os09g0562700	Down
0d	2.49912	0.00360202	Os09g0565300	Up
0d	-4.2588	1.00656e-18	Os09g0572700	Down
0d	2.78717	0.000657116	gene-ccmB	Up
3d	-6.63846	4.0501e-30	Os01g0103400	Down
3d	-9.88169	1.46315e-16	Os01g0104200	Down
3d	-3.8342	1.84216e-261	Os01g0106300	Down
3d	-8.68664	1.0433e-12	Os01g0108400	Down
3d	-5.97261	3.66115e-05	Os01g0108500	Down
3d	-3.36386	2.94472e-24	Os01g0110100	Down
3d	-4.05665	1.16768e-114	Os01g0110200	Down
3d	-5.07089	2.05146e-05	Os01g0111700	Down
3d	-3.74268	1.45966e-119	Os01g0112000	Down
3d	-5.49417	0.000491225	Os01g0112600	Down
3d	3.44251	0.000467754	Os01g0113350	Up
3d	9.06556	5.86195e-14	Os01g0113400	Up
3d	4.83113	0.00334021	Os01g0114000	Up
3d	4.831	0.00357585	Os01g0114100	Up
3d	9.92595	9.80858e-17	Os01g0114200	Up
3d	5.82652	1.09239e-79	Os01g0114300	Up
3d	9.47833	3.22965e-15	Os01g0114550	Up
3d	8.51837	3.22001e-12	Os01g0115100	Up
3d	7.20299	1.75985e-08	Os01g0115300	Up
3d	2.25238	7.51032e-14	Os01g0115900	Up
3d	-5.2439	2.29521e-08	Os01g0116900	Down
3d	-7.72596	7.73351e-10	Os01g0116901	Down
3d	-3.49333	1.93834e-08	Os01g0117000	Down
3d	-8.88646	1.1074e-13	Os01g0117300	Down
3d	-5.72187	2.56455e-168	Os01g0118400	Down
3d	-2.59982	3.17097e-82	Os01g0118700	Down
3d	-3.43644	1.55763e-17	Os01g0119000	Down
3d	-3.97132	0.00239276	Os01g0121000	Down
3d	-4.08558	4.11829e-16	Os01g0121500	Down
3d	-3.36482	1.63117e-49	Os01g0121950	Down
3d	-4.87729	0.00453693	Os01g0123800	Down
3d	-12.5126	3.19193e-26	Os01g0123900	Down
3d	-12.1629	7.73417e-25	Os01g0124000	Down
3d	-8.85239	1.64538e-270	Os01g0124100	Down
3d	-5.21834	8.00626e-13	Os01g0126100	Down
3d	-6.11907	1.86774e-18	Os01g0126900	Down
3d	-4.32182	0.000550776	Os01g0127000	Down
3d	-2.57293	0.000414469	Os01g0127200	Down
3d	-3.88828	1.71226e-225	Os01g0127500	Down
3d	-2.47586	7.88582e-13	Os01g0127600	Down
3d	-2.04989	9.50064e-33	Os01g0128100	Down
3d	-3.06921	7.52714e-73	Os01g0128200	Down
3d	-2.1032	2.90902e-63	Os01g0130000	Down
3d	-2.56821	7.428e-17	Os01g0130200	Down
3d	-8.11178	1.38071e-87	Os01g0132400	Down
3d	-2.23598	1.94409e-07	Os01g0134700	Down
3d	-3.81891	0.00497871	Os01g0134800	Down
3d	-4.16503	1.35392e-37	Os01g0134900	Down
3d	-2.547	3.29822e-245	Os01g0135900	Down
3d	-2.94241	1.98268e-09	Os01g0136450	Down
3d	-5.34825	9.95105e-09	Os01g0136500	Down
3d	-11.0295	1.54363e-20	Os01g0136600	Down
3d	-4.50784	0.000249286	Os01g0137150	Down
3d	-4.40839	5.69425e-40	Os01g0137300	Down
3d	-7.6275	1.87336e-09	Os01g0137500	Down
3d	-5.84119	1.01023e-05	Os01g0137550	Down
3d	-3.54874	5.76374e-05	Os01g0138100	Down
3d	-4.89432	3.81853e-05	Os01g0138400	Down
3d	-2.34351	4.00957e-15	Os01g0138500	Down
3d	-2.50217	5.61143e-95	Os01g0139000	Down
3d	-2.06647	7.27767e-141	Os01g0141100	Down
3d	2.3733	3.67085e-163	Os01g0141700	Up
3d	-5.97181	5.83038e-37	Os01g0143900	Down
3d	-3.40231	6.83784e-31	Os01g0144900	Down
3d	-5.29368	0.000675027	Os01g0145000	Down
3d	-10.0984	2.82767e-17	Os01g0145200	Down
3d	-10.0269	4.59791e-17	Os01g0145600	Down
3d	-10.9341	3.29643e-20	Os01g0146101	Down
3d	7.2354	1.44242e-08	Os01g0146200	Up
3d	-3.83753	5.00452e-06	Os01g0147300	Down
3d	-2.17918	7.90724e-12	Os01g0147400	Down
3d	-12.3863	1.04189e-25	Os01g0148100	Down
3d	-13.9246	3.65789e-32	Os01g0148400	Down
3d	-5.74006	1.84186e-05	Os01g0149200	Down
3d	-3.42373	1.15979e-55	Os01g0149900	Down
3d	7.58595	4.05299e-13	Os01g0150950	Up
3d	-2.1299	1.89144e-128	Os01g0151400	Down
3d	-4.77835	0.00479075	Os01g0152050	Down
3d	-6.01311	4.62075e-05	Os01g0152100	Down
3d	-5.90348	2.28698e-23	Os01g0152200	Down
3d	-3.49927	1.45311e-14	Os01g0152500	Down
3d	3.88255	0.00276509	Os01g0152951	Up
3d	5.26702	0.000681078	Os01g0154000	Up
3d	-3.21099	4.5193e-13	Os01g0155500	Down
3d	-3.31832	6.69382e-80	Os01g0156300	Down
3d	-4.46833	5.11606e-218	Os01g0157200	Down
3d	-5.43988	1.43201e-26	Os01g0157400	Down
3d	-4.5322	3.77914e-21	Os01g0157500	Down
3d	-5.29826	2.63046e-123	Os01g0157600	Down
3d	-7.16454	1.26599e-21	Os01g0159200	Down
3d	-6.31583	7.13821e-09	Os01g0159250	Down
3d	-2.06874	5.18462e-118	Os01g0159800	Down
3d	-9.22116	2.57328e-14	Os01g0161200	Down
3d	-4.43494	0.000343188	Os01g0161300	Down
3d	-10.21	1.15135e-17	Os01g0162500	Down
3d	-7.31035	1.21676e-08	Os01g0162800	Down
3d	-3.63753	4.296e-121	Os01g0168800	Down
3d	-4.22303	1.85155e-84	Os01g0172100	Down
3d	-2.31884	6.31675e-65	Os01g0172800	Down
3d	-2.11221	1.00842e-99	Os01g0175100	Down
3d	2.3124	0.000113285	Os01g0176800	Up
3d	3.52493	1.03247e-19	Os01g0176900	Up
3d	-2.53912	0.00172938	Os01g0178300	Down
3d	-2.47845	1.96423e-32	Os01g0178850	Down
3d	-6.24165	4.79131e-301	Os01g0179000	Down
3d	-2.18282	1.86027e-104	Os01g0179600	Down
3d	-3.40303	7.54257e-89	Os01g0182300	Down
[truncated: 11,480 more rows]
