# Supplementary material for: Transcriptomic and Weighted Gene Co-Expression Network Analysis Reveals Molecular Regulatory Mechanisms of Cold Stress in Rice
Source: Genes (Basel). 2026 May 31;17(6):639. doi: 10.3390/genes17060639 (PMC13298825; doi:10.3390/genes17060639)
Supplement: Supplementary file 1 [file genes-17-00639-s001.zip › Supplementary Table S4.xlsx]

## Sheet: Sheet 1
Table S4. DEGs that were up-regulated and down-regulated at all four time points during cold stress.
Timepoint	log2FC	Pvalue	Gene ID	Regulate
0d	-8.66927	6.49102e-17	Os01g0103400	Down
0d	-9.62547	1.07345e-15	Os01g0117300	Down
0d	-3.64496	0.000986476	Os01g0136500	Down
0d	-11.4144	5.75627e-22	Os01g0136600	Down
0d	-3.21086	4.95979e-32	Os01g0137300	Down
0d	-6.73477	3.68531e-07	Os01g0137500	Down
0d	-6.27041	1.07789e-06	Os01g0137550	Down
0d	-3.92936	2.84571e-06	Os01g0138100	Down
0d	-3.89511	9.86801e-44	Os01g0144900	Down
0d	-10.1872	1.39469e-17	Os01g0145200	Down
0d	-9.74477	4.20454e-16	Os01g0145600	Down
0d	-10.9836	2.35277e-20	Os01g0146101	Down
0d	-3.44414	0.000581162	Os01g0147300	Down
0d	-9.78786	2.41629e-41	Os01g0148100	Down
0d	-13.1474	7.5014e-29	Os01g0148400	Down
0d	-5.77751	8.68191e-05	Os01g0152050	Down
0d	-8.80191	4.3094e-13	Os01g0152200	Down
0d	-5.04212	5.89155e-18	Os01g0152500	Down
0d	-9.03927	8.95835e-14	Os01g0161200	Down
0d	-9.69554	3.55083e-16	Os01g0162500	Down
0d	-7.14179	8.94818e-08	Os01g0162800	Down
0d	-8.67825	1.08529e-12	Os01g0219600	Down
0d	-2.63595	6.48741e-20	Os01g0266100	Down
0d	-4.34415	0.000512846	Os01g0303100	Down
0d	-9.47535	3.39072e-15	Os01g0520800	Down
0d	-11.9042	8.17153e-24	Os01g0521200	Down
0d	-10.0512	3.75845e-17	Os01g0525100	Down
0d	-13.6563	5.46362e-31	Os01g0590700	Down
0d	-6.87863	1.68451e-07	Os01g0593100	Down
0d	-8.34647	9.40203e-93	Os01g0630900	Down
0d	-3.18292	4.43903e-40	Os01g0644600	Down
0d	-3.13926	5.34842e-06	Os01g0691200	Down
0d	-2.58093	0.000167418	Os01g0748500	Down
0d	-5.32578	7.98479e-86	Os01g0924933	Down
0d	-5.14922	3.81785e-14	Os01g0965201	Down
0d	-11.0373	1.39598e-20	Os01g0978500	Down
0d	-3.7214	1.95894e-07	Os10g0142900	Down
0d	-3.20561	2.74545e-53	Os10g0149200	Down
0d	-3.87496	0.00337883	Os10g0186200	Down
0d	-4.74608	8.33761e-05	Os10g0196000	Down
0d	-7.55972	2.61907e-09	Os10g0196100	Down
0d	-8.25168	2.06357e-11	Os10g0196400	Down
0d	-6.4929	1.95025e-06	Os10g0197300	Down
0d	-7.04574	5.64e-08	Os10g0205700	Down
0d	-8.9336	1.98523e-13	Os10g0315400	Down
0d	-8.14155	7.43995e-42	Os10g0320001	Down
0d	-9.64959	9.44524e-16	Os10g0322600	Down
0d	-2.22145	1.09671e-19	Os10g0340600	Down
0d	-7.92894	2.61201e-10	Os10g0351414	Down
0d	-10.3421	4.76254e-18	Os10g0372700	Down
0d	-6.52826	2.4025e-25	Os10g0395150	Down
0d	-6.658	7.21852e-07	Os10g0425900	Down
0d	-6.40696	3.29019e-28	Os10g0427100	Down
0d	-2.95035	9.94419e-05	Os10g0427700	Down
0d	-8.26731	6.13049e-57	Os10g0427900	Down
0d	-4.10689	3.18252e-07	Os10g0450000	Down
0d	-11.0899	9.02515e-21	Os10g0489650	Down
0d	-16.0644	2.75652e-42	Os10g0493300	Down
0d	-6.00563	2.16233e-05	Os10g0495433	Down
0d	-5.76834	1.49021e-05	Os10g0495466	Down
0d	-4.99032	1.35434e-56	Os10g0496600	Down
0d	-10.0961	1.77317e-17	Os10g0499200	Down
0d	-9.18817	2.7304e-14	Os10g0504650	Down
0d	-12.7418	3.43151e-27	Os10g0506900	Down
0d	-11.9819	4.13354e-24	Os10g0507000	Down
0d	-2.35928	1.69229e-97	Os10g0507500	Down
0d	-4.08994	5.29477e-08	Os10g0513900	Down
0d	-3.6042	9.61443e-08	Os10g0514400	Down
0d	-3.53599	2.89546e-59	Os10g0518400	Down
0d	-7.92911	2.2105e-10	Os10g0523000	Down
0d	-6.12918	1.67286e-05	Os10g0525400	Down
0d	-6.75556	3.83761e-07	Os10g0529600	Down
0d	-13.6484	5.67667e-31	Os10g0529800	Down
0d	-7.50507	3.06169e-09	Os10g0540200	Down
0d	-12.3944	9.84048e-26	Os10g0540900	Down
0d	-2.74828	7.8261e-06	Os11g0111900	Down
0d	-5.45787	0.000329504	Os11g0114300	Down
0d	-2.56142	1.71875e-17	Os11g0139400	Down
0d	-6.19789	9.52151e-06	Os11g0141100	Down
0d	-4.87342	0.00350953	Os11g0201400	Down
0d	-5.57757	0.000237832	Os11g0201175	Down
0d	-8.86018	3.01097e-13	Os11g0202900	Down
0d	-9.79611	2.76603e-16	Os11g0203400	Down
0d	-14.3886	3.05867e-34	Os11g0206000	Down
0d	-4.79729	1.33952e-158	Os11g0207800	Down
0d	-4.11298	2.97761e-73	Os11g0224900	Down
0d	-11.392	6.81861e-22	Os11g0225300	Down
0d	-4.69426	8.0646e-79	Os11g0226201	Down
0d	-2.93648	3.49845e-22	Os11g0226301	Down
0d	-11.3174	1.32812e-21	Os11g0226400	Down
0d	-10.6536	3.34103e-19	Os11g0226550	Down
0d	-7.92995	1.98875e-10	Os11g0226700	Down
0d	-11.648	7.9354e-23	Os11g0237600	Down
0d	-4.44178	0.00322346	Os11g0250100	Down
0d	-9.45631	3.77042e-15	Os11g0434800	Down
0d	-4.29997	4.48628e-15	Os11g0435400	Down
0d	-6.24171	2.53416e-12	Os11g0435500	Down
0d	-11.841	1.40884e-23	Os11g0438000	Down
0d	-4.35565	7.53851e-31	Os11g0450050	Down
0d	-10.5743	6.29998e-19	Os11g0459400	Down
0d	-7.08819	6.20119e-08	Os11g0460500	Down
0d	-11.3955	6.59902e-22	Os11g0460700	Down
0d	-7.8751	2.89731e-10	Os11g0460900	Down
0d	-5.87168	5.05642e-05	Os11g0462900	Down
0d	-7.28679	1.25242e-08	Os11g0462800	Down
0d	-14.8282	1.51031e-35	Os11g0470600	Down
0d	-2.60845	4.41046e-60	Os11g0470966	Down
0d	-10.8244	8.13259e-20	Os11g0471100	Down
0d	-2.22657	4.8526e-15	Os11g0472600	Down
0d	-10.9958	1.99662e-20	Os11g0474100	Down
0d	-9.92984	9.90533e-17	Os11g0474400	Down
0d	-11.0054	1.99153e-20	Os11g0474566	Down
0d	-13.6822	4.1997e-31	Os11g0475500	Down
0d	-8.96356	1.39464e-13	Os11g0481301	Down
0d	-10.2217	1.06324e-17	Os11g0481500	Down
0d	-10.9257	3.76522e-20	Os11g0481600	Down
0d	-10.0589	4.29182e-17	Os11g0485900	Down
0d	-10.7412	1.576e-19	Os11g0486000	Down
0d	-8.87795	1.15395e-13	Os11g0489250	Down
0d	-2.87791	1.72114e-10	Os11g0490300	Down
0d	-4.33969	7.16353e-27	Os11g0507200	Down
0d	-9.38421	6.09913e-15	Os11g0508301	Down
0d	-11.9073	7.64469e-24	Os11g0513000	Down
0d	-10.5857	5.43165e-19	Os11g0513500	Down
0d	-12.1212	1.15605e-24	Os11g0513700	Down
0d	-11.973	1.19635e-46	Os11g0513900	Down
0d	-4.99721	2.36108e-37	Os11g0514800	Down
0d	-2.47158	2.38865e-07	Os11g0518300	Down
0d	-8.1292	1.85225e-11	Os11g0523500	Down
0d	-7.39907	6.26313e-09	Os11g0545650	Down
0d	-9.69195	6.55808e-16	Os11g0547800	Down
0d	-10.5591	6.75194e-19	Os11g0549401	Down
0d	-9.73736	4.50686e-16	Os11g0549615	Down
0d	-9.50912	1.32743e-15	Os11g0549655	Down
0d	-15.2804	2.0563e-38	Os11g0549665	Down
0d	-12.3104	2.21947e-25	Os11g0549670	Down
0d	-13.6344	7.08052e-31	Os11g0549675	Down
0d	-14.2214	1.73453e-33	Os11g0549680	Down
0d	-12.6582	9.20739e-27	Os11g0554200	Down
0d	-7.8628	3.24302e-10	Os11g0591300	Down
0d	-6.18033	1.29522e-15	Os11g0639100	Down
0d	-6.6561	6.92324e-07	Os11g0655900	Down
0d	-8.36614	1.04745e-11	Os11g0656000	Down
0d	-6.64356	9.31803e-55	Os11g0656100	Down
0d	-8.07468	2.46497e-11	Os11g0676200	Down
0d	-9.38361	3.75074e-65	Os11g0678200	Down
0d	-8.28441	1.45123e-29	Os11g0682600	Down
0d	-3.0938	1.96157e-05	Os11g0697600	Down
0d	-3.13542	1.87746e-06	Os11g0699532	Down
0d	-9.60199	9.18122e-59	Os12g0100100	Down
0d	-11.1349	5.94038e-21	Os12g0182900	Down
0d	-4.90291	3.58629e-05	Os12g0184167	Down
0d	-7.18281	2.76169e-08	Os12g0184300	Down
0d	-6.32918	5.63259e-09	Os12g0185900	Down
0d	-8.89324	2.20816e-13	Os12g0186600	Down
0d	-11.6504	7.5197e-23	Os12g0281966	Down
0d	-5.12624	9.57746e-06	Os12g0285700	Down
0d	-11.4404	4.76708e-22	Os12g0492600	Down
0d	-6.26628	1.09656e-05	Os12g0571400	Down
0d	-8.65822	1.30726e-12	Os12g0609600	Down
0d	-3.59984	3.29551e-05	Os02g0124501	Down
0d	-4.81695	1.73371e-144	Os02g0129000	Down
0d	-2.03937	0.00031078	Os02g0142250	Down
0d	-6.80286	1.2478e-165	Os02g0142300	Down
0d	-9.08594	5.45785e-14	Os02g0142400	Down
0d	-13.8986	4.82849e-32	Os02g0145000	Down
0d	-7.5711	3.47136e-09	Os02g0159000	Down
0d	-3.82479	4.93663e-05	Os02g0181700	Down
0d	-2.37503	5.1943e-05	Os02g0202000	Down
0d	-2.53602	0.000200508	Os02g0256800	Down
0d	-2.32982	2.98904e-51	Os02g0308400	Down
0d	-6.54845	1.09827e-06	Os02g0308800	Down
0d	-3.94241	2.93224e-22	Os02g0448000	Down
0d	-13.7913	1.14967e-30	Os02g0467200	Down
0d	-8.23568	3.43951e-29	Os02g0467300	Down
0d	-10.9407	3.50552e-20	Os02g0467400	Down
0d	-6.64439	2.17009e-64	Os02g0478050	Down
0d	-5.24145	0.000170391	Os02g0484900	Down
0d	-4.18709	0.00189281	Os02g0517750	Down
0d	-6.55679	2.42493e-07	Os02g0524800	Down
0d	-15.2516	2.80414e-38	Os02g0528500	Down
0d	-10.2606	7.68889e-18	Os02g0617075	Down
0d	-3.92516	6.92882e-15	Os02g0653200	Down
0d	-9.51366	2.32207e-15	Os02g0660100	Down
0d	-10.7919	5.57635e-26	Os02g0728850	Down
0d	-9.41448	5.09038e-15	Os02g0772100	Down
0d	-7.70801	8.83748e-10	Os02g0785200	Down
0d	-10.2048	1.13305e-17	Os02g0807300	Down
0d	-3.00536	1.28127e-58	Os02g0807600	Down
0d	-8.89729	3.34556e-106	Os02g0807700	Down
0d	-9.878	2.8663e-62	Os02g0807750	Down
0d	-11.5139	2.4917e-22	Os02g0808500	Down
0d	-3.34002	0.00371864	Os02g0811800	Down
0d	-4.87905	0.00325928	Os02g0812600	Down
0d	-7.71981	1.52547e-13	Os02g0818450	Down
0d	-9.65277	9.44299e-16	Os03g0126600	Down
0d	-3.95436	9.76787e-10	Os03g0178300	Down
0d	-8.14832	1.45243e-28	Os03g0207475	Down
0d	-8.63178	1.43801e-12	Os03g0243350	Down
0d	-4.37295	0.000437275	Os03g0245500	Down
0d	-12.4019	7.84714e-25	Os03g0246050	Down
0d	-4.30763	0.000689335	Os03g0251000	Down
0d	-8.39855	2.93025e-12	Os03g0259001	Down
0d	-11.0135	1.71947e-20	Os03g0259600	Down
0d	-7.4259	1.01267e-08	Os03g0264075	Down
0d	-7.16501	3.24643e-08	Os03g0281900	Down
0d	-2.78132	0.000137194	Os03g0356526	Down
0d	-5.5787	0.000249361	Os03g0368900	Down
0d	-6.39376	5.70546e-17	Os03g0379500	Down
0d	-10.5556	7.65606e-19	Os03g0396300	Down
0d	-6.93231	4.21782e-65	Os03g0400800	Down
0d	-9.09971	5.03476e-14	Os03g0403501	Down
0d	-13.0453	2.2313e-28	Os03g0426350	Down
0d	-3.45506	5.67364e-05	Os03g0434800	Down
0d	-9.9274	1.12097e-16	Os03g0582900	Down
0d	-11.9324	8.83915e-23	Os03g0639100	Down
0d	-3.00412	3.47469e-30	Os03g0643000	Down
0d	-3.11983	4.63009e-13	Os03g0643100	Down
0d	-4.77472	0.0011444	Os03g0644600	Down
0d	-2.77532	7.9521e-19	Os03g0660000	Down
0d	-6.20101	8.29671e-06	Os03g0664400	Down
0d	-8.73543	7.28542e-13	Os03g0680300	Down
0d	-10.6564	3.0892e-19	Os03g0682666	Down
0d	-12.3638	1.28412e-25	Os03g0687800	Down
0d	-2.86826	4.57571e-07	Os03g0772100	Down
0d	-8.5486	2.57145e-12	Os03g0793800	Down
0d	-3.87537	2.97652e-05	Os03g0793900	Down
0d	-9.37187	3.56629e-15	Os03g0813700	Down
0d	-2.87141	3.61375e-31	Os03g0848700	Down
0d	-6.26326	1.77499e-05	Os04g0110100	Down
0d	-7.39454	2.06312e-12	Os04g0116800	Down
0d	-7.56281	2.51059e-09	Os04g0142850	Down
0d	-7.50576	3.47078e-09	Os04g0143566	Down
0d	-7.67257	1.11603e-09	Os04g0155200	Down
0d	-7.88671	2.02369e-20	Os04g0202500	Down
0d	-5.74409	2.79652e-07	Os04g0310800	Down
0d	-4.54293	1.36995e-07	Os04g0320700	Down
0d	-12.238	6.24507e-33	Os04g0330301	Down
0d	-4.01624	0.0019537	Os04g0340100	Down
0d	-8.30161	1.5699e-11	Os04g0371500	Down
0d	-5.92195	3.41196e-05	Os04g0433100	Down
0d	-9.02598	8.69821e-14	Os04g0458000	Down
0d	-2.09623	3.75739e-28	Os04g0527000	Down
0d	-5.86221	1.05025e-10	Os04g0545600	Down
0d	-5.38627	0.00095331	Os04g0630900	Down
0d	-9.66702	7.74818e-275	Os05g0208500	Down
0d	-2.43835	1.32613e-19	Os05g0210525	Down
0d	-5.00235	6.40171e-51	Os05g0341300	Down
0d	-5.51761	3.29276e-19	Os05g0420000	Down
0d	-4.61663	5.65097e-16	Os05g0443400	Down
0d	-10.748	1.69209e-19	Os05g0448700	Down
0d	-4.30027	5.55466e-13	Os05g0470900	Down
0d	-5.12673	0.00133533	Os05g0514350	Down
0d	-7.72246	2.36285e-10	Os05g0514400	Down
0d	-3.95478	1.29816e-08	Os05g0527700	Down
0d	-3.07858	8.64013e-22	Os05g0582000	Down
0d	-6.55193	1.22032e-06	Os06g0208151	Down
0d	-4.47706	0.000262324	Os06g0229400	Down
0d	-13.1125	1.12292e-28	Os06g0254300	Down
0d	-7.23747	2.3287e-08	Os06g0262800	Down
0d	-2.59092	1.70059e-05	Os06g0285920	Down
0d	-2.35169	3.25952e-52	Os06g0286700	Down
0d	-7.62279	4.31221e-10	Os06g0287000	Down
0d	-4.08569	5.78162e-260	Os06g0295500	Down
0d	-4.6817	3.63908e-34	Os06g0295700	Down
0d	-6.04949	2.05193e-40	Os06g0314300	Down
0d	-5.06065	1.65554e-05	Os06g0317600	Down
0d	-9.21642	2.27236e-14	Os06g0365200	Down
0d	-2.097	2.28385e-06	Os06g0506200	Down
0d	-9.53396	2.05718e-15	Os06g0558900	Down
0d	-5.12818	0.00133015	Os06g0579400	Down
0d	-9.23521	1.95735e-14	Os06g0579600	Down
0d	-12.6678	7.96021e-27	Os06g0580100	Down
0d	-6.12775	2.35778e-15	Os06g0583900	Down
0d	-5.78367	7.8251e-05	Os06g0584400	Down
0d	-7.72922	1.43541e-13	Os06g0585900	Down
0d	-7.46835	1.25096e-12	Os06g0585950	Down
0d	-3.11307	3.65065e-38	Os06g0585982	Down
0d	-6.00567	2.20056e-05	Os06g0586000	Down
0d	-3.95458	9.96979e-26	Os06g0586150	Down
0d	-8.62878	1.92298e-12	Os06g0586900	Down
0d	-10.6625	3.11835e-19	Os06g0587300	Down
0d	-11.8259	1.57756e-23	Os06g0673300	Down
0d	-7.37075	8.14203e-09	Os06g0680800	Down
0d	-5.31374	4.45401e-71	Os06g0685200	Down
0d	-6.62551	6.39947e-10	Os06g0696900	Down
0d	-9.52017	2.2145e-15	Os06g0699301	Down
0d	-2.17249	7.67657e-47	Os06g0703300	Down
0d	-10.4827	1.40607e-18	Os06g0711000	Down
0d	-11.2061	3.27652e-21	Os06g0713300	Down
0d	-7.44508	4.75113e-09	Os06g0713400	Down
0d	-6.81036	2.82069e-07	Os07g0101000	Down
0d	-3.69097	1.06334e-08	Os07g0140232	Down
0d	-5.20246	0.00100198	Os07g0142200	Down
0d	-5.68462	0.000176397	Os07g0142300	Down
0d	-4.9599	0.00263051	Os07g0142500	Down
0d	-2.59811	1.0851e-19	Os07g0173700	Down
0d	-6.67405	2.62474e-35	Os07g0174200	Down
0d	-3.47997	0.000689605	Os07g0175500	Down
0d	-4.01493	1.12586e-67	Os07g0189400	Down
0d	-8.67436	2.18836e-32	Os07g0411300	Down
0d	-6.43427	1.86769e-36	Os07g0535100	Down
0d	-2.77236	4.32e-61	Os07g0535200	Down
0d	-8.24993	2.1965e-11	Os07g0536400	Down
0d	-6.46287	1.92327e-06	Os07g0537701	Down
0d	-2.01947	1.04808e-05	Os07g0537900	Down
0d	-6.93466	2.37291e-07	Os07g0542800	Down
0d	-16.2748	4.98561e-43	Os07g0543700	Down
0d	-12.2414	3.9782e-25	Os07g0543800	Down
0d	-5.22573	6.88727e-06	Os07g0546600	Down
0d	-5.04653	0.00169967	Os07g0599300	Down
0d	-7.89797	2.40846e-10	Os07g0609550	Down
0d	-5.52526	6.02005e-05	Os07g0636800	Down
0d	-4.23456	9.15975e-08	Os07g0655201	Down
0d	-4.31066	0.000729495	Os07g0668300	Down
0d	-6.73173	4.13398e-07	Os08g0124000	Down
0d	-8.76962	5.80848e-13	Os08g0124100	Down
0d	-9.83288	2.09277e-16	Os08g0165300	Down
0d	-9.61678	5.60071e-59	Os08g0184800	Down
0d	-5.40244	0.000431622	Os08g0189100	Down
0d	-2.75019	5.7385e-34	Os08g0189200	Down
0d	-3.60218	0.00132226	Os08g0190800	Down
0d	-5.68852	0.000126903	Os08g0194350	Down
0d	-13.9728	2.23355e-32	Os08g0195400	Down
0d	-10.4868	1.40958e-24	Os08g0196200	Down
0d	-7.30123	5.54515e-08	Os08g0197900	Down
0d	-7.40166	6.24006e-09	Os08g0199200	Down
0d	-2.79053	5.69064e-08	Os08g0205100	Down
0d	-6.37033	3.4018e-06	Os08g0226000	Down
0d	-5.43179	3.39851e-48	Os08g0281600	Down
0d	-10.9876	2.20539e-20	Os08g0282700	Down
0d	-10.0758	3.10751e-17	Os08g0299700	Down
0d	-13.8994	4.73628e-32	Os08g0300501	Down
0d	-2.40451	6.09392e-72	Os08g0316900	Down
0d	-4.33551	0.000566316	Os08g0345500	Down
0d	-4.79789	5.59446e-61	Os08g0396200	Down
0d	-8.18927	3.11856e-15	Os08g0445500	Down
0d	-5.54434	9.63261e-168	Os08g0451500	Down
0d	-11.4745	3.49247e-22	Os08g0454600	Down
0d	-4.9768	7.83035e-42	Os08g0457000	Down
0d	-11.3801	7.58802e-22	Os08g0461400	Down
0d	-11.2614	2.11864e-21	Os08g0461600	Down
0d	-4.30665	4.34213e-09	Os08g0478000	Down
0d	-7.27331	3.26129e-246	Os08g0522100	Down
0d	-9.98334	6.68324e-17	Os08g0539600	Down
0d	-3.09879	7.56666e-08	Os08g0543051	Down
0d	-8.86313	3.11835e-13	Os08g0544600	Down
0d	-8.32496	1.82232e-274	Os08g0546300	Down
0d	-2.96835	2.14778e-32	Os08g0550600	Down
0d	-14.007	1.7186e-32	Os08g0561800	Down
0d	-5.52028	5.37789e-12	Os08g0562800	Down
0d	-8.39055	8.34691e-12	Os09g0107400	Down
0d	-4.96522	0.00232945	Os09g0323400	Down
0d	-2.59003	1.581e-12	Os09g0376400	Down
0d	-7.70303	1.90729e-13	Os09g0400000	Down
0d	-3.5862	1.38627e-55	Os09g0419100	Down
0d	-6.44912	1.1684e-231	Os09g0427300	Down
0d	-14.2607	1.27419e-33	Os09g0496250	Down
0d	-6.71101	4.45675e-07	Os09g0512000	Down
0d	-6.85584	2.01753e-07	Os09g0523200	Down
3d	-6.63846	4.0501e-30	Os01g0103400	Down
3d	-8.88646	1.1074e-13	Os01g0117300	Down
3d	-5.34825	9.95105e-09	Os01g0136500	Down
3d	-11.0295	1.54363e-20	Os01g0136600	Down
3d	-4.40839	5.69425e-40	Os01g0137300	Down
3d	-7.6275	1.87336e-09	Os01g0137500	Down
3d	-5.84119	1.01023e-05	Os01g0137550	Down
3d	-3.54874	5.76374e-05	Os01g0138100	Down
3d	-3.40231	6.83784e-31	Os01g0144900	Down
3d	-10.0984	2.82767e-17	Os01g0145200	Down
3d	-10.0269	4.59791e-17	Os01g0145600	Down
3d	-10.9341	3.29643e-20	Os01g0146101	Down
3d	-3.83753	5.00452e-06	Os01g0147300	Down
3d	-12.3863	1.04189e-25	Os01g0148100	Down
3d	-13.9246	3.65789e-32	Os01g0148400	Down
3d	-4.77835	0.00479075	Os01g0152050	Down
3d	-5.90348	2.28698e-23	Os01g0152200	Down
3d	-3.49927	1.45311e-14	Os01g0152500	Down
3d	-9.22116	2.57328e-14	Os01g0161200	Down
3d	-10.21	1.15135e-17	Os01g0162500	Down
3d	-7.31035	1.21676e-08	Os01g0162800	Down
3d	-10.7524	1.52089e-19	Os01g0219600	Down
3d	-4.51638	8.62238e-73	Os01g0266100	Down
3d	-4.86766	7.75416e-09	Os01g0303100	Down
3d	-8.9889	1.54448e-13	Os01g0520800	Down
3d	-10.7423	1.59336e-19	Os01g0521200	Down
3d	-9.32565	9.84304e-15	Os01g0525100	Down
3d	-13.1131	1.10306e-28	Os01g0590700	Down
3d	-5.96821	4.23254e-05	Os01g0593100	Down
3d	-8.79563	1.91142e-25	Os01g0630900	Down
3d	-5.88888	2.81899e-249	Os01g0644600	Down
3d	-4.16966	4.64228e-26	Os01g0691200	Down
3d	-4.14844	1.22584e-10	Os01g0748500	Down
3d	-6.91297	1.04258e-230	Os01g0924933	Down
3d	-3.72458	1.80464e-13	Os01g0965201	Down
3d	-10.9434	3.00603e-20	Os01g0978500	Down
3d	-2.6744	0.000386985	Os10g0142900	Down
3d	-3.77044	3.88592e-215	Os10g0149200	Down
3d	-5.8491	8.32197e-14	Os10g0186200	Down
3d	-4.52442	2.69569e-13	Os10g0196000	Down
3d	-8.84775	3.26123e-13	Os10g0196100	Down
3d	-9.48348	2.92043e-15	Os10g0196400	Down
3d	-5.49784	0.000320582	Os10g0197300	Down
3d	-3.6364	5.00108e-06	Os10g0205700	Down
3d	-8.89513	2.5796e-13	Os10g0315400	Down
3d	-10.0034	3.78183e-17	Os10g0320001	Down
3d	-9.03239	8.24156e-14	Os10g0322600	Down
3d	-2.90984	6.52315e-43	Os10g0340600	Down
3d	-7.70976	1.44537e-09	Os10g0351414	Down
3d	-7.00593	1.13364e-20	Os10g0372700	Down
3d	-6.28902	3.02879e-16	Os10g0395150	Down
3d	-7.48084	4.44162e-09	Os10g0425900	Down
3d	-6.9137	1.98173e-15	Os10g0427100	Down
3d	-3.71906	1.2776e-06	Os10g0427700	Down
3d	-7.28298	2.72328e-43	Os10g0427900	Down
3d	-5.62138	4.02456e-18	Os10g0450000	Down
3d	-10.3713	3.31919e-18	Os10g0489650	Down
3d	-15.6911	1.97121e-40	Os10g0493300	Down
3d	-6.06024	1.89783e-05	Os10g0495433	Down
3d	-6.29043	8.48967e-06	Os10g0495466	Down
3d	-3.86315	3.75881e-39	Os10g0496600	Down
3d	-10.7984	9.74904e-20	Os10g0499200	Down
3d	-9.46412	3.62349e-15	Os10g0504650	Down
3d	-13.0811	1.52345e-28	Os10g0506900	Down
3d	-11.4367	4.85e-22	Os10g0507000	Down
3d	-2.34448	2.35711e-81	Os10g0507500	Down
3d	-5.98899	8.40293e-34	Os10g0513900	Down
3d	-5.21488	3.32417e-08	Os10g0514400	Down
3d	-4.82975	3.59376e-48	Os10g0518400	Down
3d	-7.88991	2.5848e-10	Os10g0523000	Down
3d	-9.00014	2.63827e-18	Os10g0525400	Down
3d	-6.14232	1.81498e-05	Os10g0529600	Down
3d	-14.104	5.8125e-33	Os10g0529800	Down
3d	-5.99922	6.73199e-08	Os10g0540200	Down
3d	-12.3117	2.06302e-25	Os10g0540900	Down
3d	-5.24539	4.79957e-47	Os11g0111900	Down
3d	-9.88527	1.41866e-16	Os11g0114300	Down
3d	-4.27538	4.79159e-15	Os11g0139400	Down
3d	-9.54151	1.93511e-15	Os11g0141100	Down
3d	-4.87654	0.00354053	Os11g0201400	Down
3d	-7.29383	1.24167e-08	Os11g0201175	Down
3d	-9.26597	1.56316e-14	Os11g0202900	Down
3d	-9.74701	4.20825e-16	Os11g0203400	Down
3d	-13.9036	4.45295e-32	Os11g0206000	Down
3d	-4.06214	1.56611e-126	Os11g0207800	Down
3d	-3.6576	7.69191e-87	Os11g0224900	Down
3d	-11.458	3.88666e-22	Os11g0225300	Down
3d	-4.57047	1.82641e-98	Os11g0226201	Down
3d	-3.33926	2.56278e-33	Os11g0226301	Down
3d	-11.6219	9.23963e-23	Os11g0226400	Down
3d	-10.3961	2.51269e-18	Os11g0226550	Down
3d	-8.29292	1.64572e-11	Os11g0226700	Down
3d	-11.5501	1.73384e-22	Os11g0237600	Down
3d	-5.72479	0.000107839	Os11g0250100	Down
3d	-9.02792	9.18014e-14	Os11g0434800	Down
3d	-3.9414	1.06631e-10	Os11g0435400	Down
3d	-8.17896	4.82143e-11	Os11g0435500	Down
3d	-11.5557	1.64496e-22	Os11g0438000	Down
3d	-4.54234	3.10062e-36	Os11g0450050	Down
3d	-10.5214	1.02228e-18	Os11g0459400	Down
3d	-6.58772	1.37385e-06	Os11g0460500	Down
3d	-11.2878	1.65419e-21	Os11g0460700	Down
3d	-8.43166	6.2941e-12	Os11g0460900	Down
3d	-5.36533	0.000495674	Os11g0462900	Down
3d	-7.16269	4.381e-08	Os11g0462800	Down
3d	-14.5175	8.2247e-35	Os11g0470600	Down
3d	-2.06026	4.3914e-18	Os11g0470966	Down
3d	-8.64559	6.96469e-17	Os11g0471100	Down
3d	-3.23971	2.03722e-54	Os11g0472600	Down
3d	-11.9352	5.96762e-24	Os11g0474100	Down
3d	-9.41056	5.17803e-15	Os11g0474400	Down
3d	-8.58131	1.40682e-16	Os11g0474566	Down
3d	-14.3755	3.47592e-34	Os11g0475500	Down
3d	-8.67256	1.12983e-12	Os11g0481301	Down
3d	-10.1218	2.2809e-17	Os11g0481500	Down
3d	-10.8281	7.64525e-20	Os11g0481600	Down
3d	-9.35868	8.47176e-15	Os11g0485900	Down
3d	-9.94579	8.97757e-17	Os11g0486000	Down
3d	-5.40002	1.99167e-16	Os11g0489250	Down
3d	-3.90599	2.90116e-15	Os11g0490300	Down
3d	-4.44022	1.16212e-70	Os11g0507200	Down
3d	-9.72282	5.33946e-16	Os11g0508301	Down
3d	-11.4221	5.20409e-22	Os11g0513000	Down
3d	-10.9774	2.20135e-20	Os11g0513500	Down
3d	-12.0371	2.41046e-24	Os11g0513700	Down
3d	-12.6245	4.23467e-35	Os11g0513900	Down
3d	-4.91047	9.05958e-181	Os11g0514800	Down
3d	-2.13944	3.76215e-06	Os11g0518300	Down
3d	-8.47977	4.34533e-12	Os11g0523500	Down
3d	-7.12277	4.0461e-08	Os11g0545650	Down
3d	-9.79831	2.70462e-16	Os11g0547800	Down
3d	-10.0129	5.42451e-17	Os11g0549401	Down
3d	-6.10786	4.59e-39	Os11g0549615	Down
3d	-10.3371	4.41029e-18	Os11g0549655	Down
3d	-14.9992	4.32266e-37	Os11g0549665	Down
3d	-12.2883	2.67503e-25	Os11g0549670	Down
3d	-13.2325	3.52841e-29	Os11g0549675	Down
3d	-13.9467	2.85096e-32	Os11g0549680	Down
3d	-12.0304	2.71319e-24	Os11g0554200	Down
3d	-6.64462	6.61847e-10	Os11g0591300	Down
3d	-6.83711	4.04953e-15	Os11g0639100	Down
3d	-6.4985	1.61262e-17	Os11g0655900	Down
3d	-7.25891	4.20409e-09	Os11g0656000	Down
3d	-6.77817	1.7932e-32	Os11g0656100	Down
3d	-9.45533	3.64435e-15	Os11g0676200	Down
3d	-12.6903	6.30802e-27	Os11g0678200	Down
3d	-10.9372	3.49334e-20	Os11g0682600	Down
3d	-2.94029	5.25352e-06	Os11g0697600	Down
3d	-2.46835	7.50207e-17	Os11g0699532	Down
3d	-8.32228	2.74602e-71	Os12g0100100	Down
3d	-7.83812	2.77108e-26	Os12g0182900	Down
3d	-6.58721	9.89064e-07	Os12g0184167	Down
3d	-6.06138	4.32001e-05	Os12g0184300	Down
3d	-8.24741	2.20735e-11	Os12g0185900	Down
3d	-10.6627	3.16668e-19	Os12g0186600	Down
3d	-10.0614	3.69196e-17	Os12g0281966	Down
3d	-4.14754	1.12927e-10	Os12g0285700	Down
3d	-10.5534	7.19524e-19	Os12g0492600	Down
3d	-7.35068	2.35296e-09	Os12g0571400	Down
3d	-6.59941	5.01918e-51	Os12g0609600	Down
3d	-2.79064	3.25691e-17	Os02g0124501	Down
3d	-3.05949	1.72426e-138	Os02g0129000	Down
3d	-3.41423	7.51694e-06	Os02g0142250	Down
3d	-6.44518	1.72747e-168	Os02g0142300	Down
3d	-8.83477	3.81344e-13	Os02g0142400	Down
3d	-11.1884	7.57025e-28	Os02g0145000	Down
3d	-6.70078	6.42059e-07	Os02g0159000	Down
3d	-3.40773	4.84365e-11	Os02g0181700	Down
3d	-2.73359	6.52292e-13	Os02g0202000	Down
3d	-6.65025	1.65519e-22	Os02g0256800	Down
3d	-5.91483	3.18442e-100	Os02g0308400	Down
3d	-6.92374	1.48571e-07	Os02g0308800	Down
3d	-5.72366	1.52966e-52	Os02g0448000	Down
3d	-13.1066	4.67031e-28	Os02g0467200	Down
3d	-7.83305	2.84433e-26	Os02g0467300	Down
3d	-10.6332	3.77636e-19	Os02g0467400	Down
3d	-6.66429	5.02558e-48	Os02g0478050	Down
3d	-5.05266	0.000337291	Os02g0484900	Down
3d	-4.31593	1.34485e-07	Os02g0517750	Down
3d	-6.70933	5.30737e-10	Os02g0524800	Down
3d	-11.516	4.69935e-57	Os02g0528500	Down
3d	-9.95197	8.21542e-17	Os02g0617075	Down
3d	-4.75796	4.48121e-42	Os02g0653200	Down
3d	-9.50677	2.50556e-15	Os02g0660100	Down
3d	-7.21647	5.03888e-143	Os02g0728850	Down
3d	-9.80757	2.52204e-16	Os02g0772100	Down
3d	-10.345	4.25663e-18	Os02g0785200	Down
3d	-10.1275	2.25453e-17	Os02g0807300	Down
3d	-2.78169	7.30958e-50	Os02g0807600	Down
3d	-8.18263	1.14209e-82	Os02g0807700	Down
3d	-9.09434	3.09939e-44	Os02g0807750	Down
3d	-11.9459	5.49098e-24	Os02g0808500	Down
3d	-6.46484	2.2429e-06	Os02g0811800	Down
3d	-5.71228	1.88879e-05	Os02g0812600	Down
3d	-7.25377	1.57702e-27	Os02g0818450	Down
3d	-10.0904	2.8648e-17	Os03g0126600	Down
3d	-2.81176	1.98066e-14	Os03g0178300	Down
3d	-5.67247	5.67537e-52	Os03g0207475	Down
3d	-8.63695	1.42307e-12	Os03g0243350	Down
3d	-5.46525	1.99186e-05	Os03g0245500	Down
3d	-11.7983	2.1434e-23	Os03g0246050	Down
3d	-7.16054	1.45802e-41	Os03g0251000	Down
3d	-6.40346	6.53422e-17	Os03g0259001	Down
3d	-8.96271	3.61206e-18	Os03g0259600	Down
3d	-7.14273	4.24846e-08	Os03g0264075	Down
3d	-9.40263	5.76266e-15	Os03g0281900	Down
3d	-6.23511	1.92368e-19	Os03g0356526	Down
3d	-8.32762	1.50919e-11	Os03g0368900	Down
3d	-5.83104	9.18364e-17	Os03g0379500	Down
3d	-9.28484	7.4027e-15	Os03g0396300	Down
3d	-8.96664	1.7721e-26	Os03g0400800	Down
3d	-10.3794	2.94162e-18	Os03g0403501	Down
3d	-13.0888	1.38919e-28	Os03g0426350	Down
3d	-5.87635	4.39389e-38	Os03g0434800	Down
3d	-6.32125	8.64707e-31	Os03g0582900	Down
3d	-13.0513	2.11064e-28	Os03g0639100	Down
3d	-9.52288	2.19932e-15	Os03g0643000	Down
3d	-6.16697	2.05185e-08	Os03g0643100	Down
3d	-2.9439	2.14019e-08	Os03g0644600	Down
3d	-3.62266	9.06648e-30	Os03g0660000	Down
3d	-8.73962	6.93938e-13	Os03g0664400	Down
3d	-8.77854	5.3008e-13	Os03g0680300	Down
3d	-6.51697	1.11635e-33	Os03g0682666	Down
3d	-12.7455	4.02321e-27	Os03g0687800	Down
3d	-4.64389	9.06946e-16	Os03g0772100	Down
3d	-9.06154	1.59221e-18	Os03g0793800	Down
3d	-8.70641	1.06966e-12	Os03g0793900	Down
3d	-8.58425	1.05746e-31	Os03g0813700	Down
3d	-3.17527	8.54003e-82	Os03g0848700	Down
3d	-5.93315	8.63353e-08	Os04g0110100	Down
3d	-11.3049	1.47657e-21	Os04g0116800	Down
3d	-9.57641	1.5752e-15	Os04g0142850	Down
3d	-8.36268	1.46299e-11	Os04g0143566	Down
3d	-9.39426	5.79487e-15	Os04g0155200	Down
3d	-10.1117	2.40216e-17	Os04g0202500	Down
3d	-6.51831	1.39261e-17	Os04g0310800	Down
3d	-5.489	1.00022e-21	Os04g0320700	Down
3d	-10.5339	3.21638e-45	Os04g0330301	Down
3d	-3.38776	4.5829e-05	Os04g0340100	Down
3d	-8.14086	5.17764e-11	Os04g0371500	Down
3d	-7.65837	1.16548e-09	Os04g0433100	Down
3d	-9.45096	3.98572e-15	Os04g0458000	Down
3d	-2.14768	8.11611e-120	Os04g0527000	Down
3d	-6.04363	3.27389e-61	Os04g0545600	Down
3d	-8.27587	1.82728e-11	Os04g0630900	Down
3d	-10.1067	1.03932e-200	Os05g0208500	Down
3d	-2.7753	6.38734e-38	Os05g0210525	Down
3d	-6.47902	2.72002e-94	Os05g0341300	Down
3d	-5.11993	2.71064e-20	Os05g0420000	Down
3d	-5.11554	4.29293e-50	Os05g0443400	Down
3d	-11.0955	9.05481e-21	Os05g0448700	Down
3d	-5.1488	1.19675e-72	Os05g0470900	Down
3d	-7.01664	7.10593e-08	Os05g0514350	Down
3d	-5.61481	1.90856e-70	Os05g0514400	Down
3d	-4.66899	2.76148e-11	Os05g0527700	Down
3d	-2.89326	3.40561e-46	Os05g0582000	Down
3d	-7.27921	2.17203e-08	Os06g0208151	Down
3d	-7.68623	9.71715e-10	Os06g0229400	Down
3d	-12.6142	1.28212e-26	Os06g0254300	Down
3d	-5.74372	2.43316e-21	Os06g0262800	Down
3d	-6.16975	1.95066e-08	Os06g0285920	Down
3d	-4.63061	7.00322e-160	Os06g0286700	Down
3d	-7.1182	1.70554e-16	Os06g0287000	Down
3d	-3.2221	6.46214e-197	Os06g0295500	Down
3d	-5.14524	1.67758e-29	Os06g0295700	Down
3d	-10.1786	1.46491e-17	Os06g0314300	Down
3d	-6.12073	4.5572e-15	Os06g0317600	Down
3d	-9.44327	3.96166e-15	Os06g0365200	Down
3d	-4.10864	2.33824e-42	Os06g0506200	Down
3d	-9.10642	4.96159e-14	Os06g0558900	Down
3d	-6.46464	2.80863e-06	Os06g0579400	Down
3d	-10.4202	2.42996e-18	Os06g0579600	Down
3d	-14.9006	1.26191e-36	Os06g0580100	Down
3d	-2.19223	3.41404e-10	Os06g0583900	Down
3d	-7.4798	4.10765e-09	Os06g0584400	Down
3d	-9.62315	1.02897e-15	Os06g0585900	Down
3d	-5.56244	2.44399e-05	Os06g0585950	Down
3d	-3.18597	5.58399e-46	Os06g0585982	Down
3d	-9.67541	6.96843e-16	Os06g0586000	Down
3d	-4.06766	4.46752e-25	Os06g0586150	Down
3d	-8.53365	3.16648e-12	Os06g0586900	Down
3d	-10.3269	4.57786e-18	Os06g0587300	Down
3d	-11.4585	3.79272e-22	Os06g0673300	Down
3d	-7.49557	3.38937e-09	Os06g0680800	Down
3d	-6.07675	5.57543e-195	Os06g0685200	Down
3d	-8.67973	1.07136e-12	Os06g0696900	Down
3d	-10.2577	7.7478e-18	Os06g0699301	Down
3d	-3.04664	2.24984e-153	Os06g0703300	Down
3d	-10.4697	9.57326e-19	Os06g0711000	Down
3d	-11.0058	1.86132e-20	Os06g0713300	Down
3d	-6.90302	1.59965e-07	Os06g0713400	Down
3d	-8.64512	1.86581e-12	Os07g0101000	Down
3d	-3.2141	4.49123e-09	Os07g0140232	Down
3d	-8.95551	1.70107e-13	Os07g0142200	Down
3d	-7.82827	1.58198e-10	Os07g0142300	Down
3d	-8.10039	6.4589e-11	Os07g0142500	Down
3d	-4.22769	1.54359e-12	Os07g0173700	Down
3d	-7.13482	1.77295e-26	Os07g0174200	Down
3d	-9.36329	7.68533e-15	Os07g0175500	Down
3d	-2.2468	2.6373e-111	Os07g0189400	Down
3d	-7.45395	3.4907e-237	Os07g0411300	Down
3d	-5.69248	4.54507e-10	Os07g0535100	Down
3d	-3.38779	1.29894e-57	Os07g0535200	Down
3d	-7.58935	2.50968e-09	Os07g0536400	Down
3d	-8.15085	4.76786e-11	Os07g0537701	Down
3d	-6.89742	1.13804e-146	Os07g0537900	Down
3d	-7.58703	1.9272e-09	Os07g0542800	Down
3d	-16.1137	1.54461e-42	Os07g0543700	Down
3d	-11.9737	4.26686e-24	Os07g0543800	Down
3d	-7.20097	2.27015e-08	Os07g0546600	Down
3d	-8.22964	2.65121e-11	Os07g0599300	Down
3d	-8.52678	3.15934e-12	Os07g0609550	Down
3d	-8.98291	1.27699e-13	Os07g0636800	Down
3d	-7.67164	1.15386e-09	Os07g0655201	Down
3d	-5.74366	6.0297e-19	Os07g0668300	Down
3d	-8.01581	1.09531e-10	Os08g0124000	Down
3d	-10.4429	1.83791e-18	Os08g0124100	Down
3d	-8.64429	1.348e-12	Os08g0165300	Down
3d	-8.11338	1.42593e-41	Os08g0184800	Down
3d	-5.2917	0.000761945	Os08g0189100	Down
3d	-8.91381	5.59519e-242	Os08g0189200	Down
3d	-3.43735	0.000467412	Os08g0190800	Down
3d	-5.87885	7.38249e-05	Os08g0194350	Down
3d	-13.5217	2.04753e-30	Os08g0195400	Down
3d	-11.8108	1.77965e-23	Os08g0196200	Down
3d	-7.11941	4.63398e-08	Os08g0197900	Down
3d	-6.94942	1.1322e-07	Os08g0199200	Down
3d	-4.03732	4.59179e-15	Os08g0205100	Down
3d	-6.09906	1.54986e-05	Os08g0226000	Down
3d	-6.58369	3.1549e-46	Os08g0281600	Down
3d	-10.6278	4.07124e-19	Os08g0282700	Down
3d	-10.3978	2.54892e-18	Os08g0299700	Down
3d	-13.7566	1.96883e-31	Os08g0300501	Down
3d	-2.80649	8.45223e-52	Os08g0316900	Down
3d	-4.68473	1.10535e-14	Os08g0345500	Down
3d	-6.00138	2.29239e-75	Os08g0396200	Down
3d	-10.4769	1.38724e-18	Os08g0445500	Down
3d	-4.93622	2.51146e-125	Os08g0451500	Down
3d	-11.5612	1.58443e-22	Os08g0454600	Down
3d	-2.06605	9.08049e-05	Os08g0457000	Down
3d	-10.9716	2.41426e-20	Os08g0461400	Down
3d	-10.4656	1.50467e-18	Os08g0461600	Down
3d	-7.02615	3.24706e-49	Os08g0478000	Down
3d	-10.1128	2.89873e-65	Os08g0522100	Down
3d	-10.9609	2.80622e-20	Os08g0539600	Down
3d	-3.20684	3.52144e-07	Os08g0543051	Down
3d	-8.88645	3.04611e-13	Os08g0544600	Down
3d	-10.4551	2.81902e-230	Os08g0546300	Down
3d	-4.41719	5.7828e-105	Os08g0550600	Down
3d	-10.8589	4.55669e-63	Os08g0561800	Down
3d	-5.30319	1.33185e-29	Os08g0562800	Down
3d	-9.51476	2.49527e-15	Os09g0107400	Down
3d	-5.06281	0.00190397	Os09g0323400	Down
3d	-2.68152	2.2046e-25	Os09g0376400	Down
3d	-7.35546	3.11839e-28	Os09g0400000	Down
3d	-2.18059	2.13348e-20	Os09g0419100	Down
3d	-6.42801	3.24151e-146	Os09g0427300	Down
3d	-14.3939	3.04716e-34	Os09g0496250	Down
3d	-7.01578	7.17284e-08	Os09g0512000	Down
3d	-6.52521	1.38064e-06	Os09g0523200	Down
5d	-6.30779	4.83069e-23	Os01g0103400	Down
5d	-8.0676	1.00148e-14	Os01g0117300	Down
5d	-5.16924	4.51221e-10	Os01g0136500	Down
5d	-11.4111	5.85321e-22	Os01g0136600	Down
5d	-4.84095	4.77302e-36	Os01g0137300	Down
5d	-7.60059	1.61019e-09	Os01g0137500	Down
5d	-6.24369	1.15128e-06	Os01g0137550	Down
5d	-4.20253	3.23435e-06	Os01g0138100	Down
5d	-3.40042	3.91451e-37	Os01g0144900	Down
5d	-10.2916	5.94276e-18	Os01g0145200	Down
5d	-10.0924	2.8688e-17	Os01g0145600	Down
5d	-11.0365	1.4686e-20	Os01g0146101	Down
5d	-3.27428	0.00567528	Os01g0147300	Down
5d	-10.6542	2.30161e-25	Os01g0148100	Down
5d	-12.9755	3.69735e-28	Os01g0148400	Down
5d	-5.60061	0.000158015	Os01g0152050	Down
5d	-5.80893	6.76444e-38	Os01g0152200	Down
5d	-4.99064	2.30417e-17	Os01g0152500	Down
5d	-8.43326	7.02207e-12	Os01g0161200	Down
5d	-10.6155	4.21171e-19	Os01g0162500	Down
5d	-7.14477	2.82167e-08	Os01g0162800	Down
5d	-2.38381	6.46991e-32	Os01g0219600	Down
5d	-3.11019	4.83823e-120	Os01g0266100	Down
5d	-3.96172	7.38233e-28	Os01g0303100	Down
5d	-8.87372	2.80662e-13	Os01g0520800	Down
5d	-11.1641	4.72476e-21	Os01g0521200	Down
5d	-9.00967	1.13635e-13	Os01g0525100	Down
5d	-12.7226	4.56097e-27	Os01g0590700	Down
5d	-7.12448	4.12404e-08	Os01g0593100	Down
5d	-9.72597	2.88169e-21	Os01g0630900	Down
5d	-2.32855	4.27207e-239	Os01g0644600	Down
5d	-2.97984	2.68966e-38	Os01g0691200	Down
5d	-4.40504	0.00104225	Os01g0748500	Down
5d	-2.87191	9.56587e-170	Os01g0924933	Down
5d	-5.31159	1.88313e-13	Os01g0965201	Down
5d	-11.3172	1.26759e-21	Os01g0978500	Down
5d	-2.63011	0.000134944	Os10g0142900	Down
5d	-2.9574	1.146e-176	Os10g0149200	Down
5d	-3.80204	6.10253e-25	Os10g0186200	Down
5d	-4.32793	7.86915e-41	Os10g0196000	Down
5d	-9.17032	1.57957e-14	Os10g0196100	Down
5d	-11.4165	5.57709e-22	Os10g0196400	Down
5d	-6.47508	1.96572e-06	Os10g0197300	Down
5d	-4.83381	4.66261e-47	Os10g0205700	Down
5d	-8.91672	2.29199e-13	Os10g0315400	Down
5d	-11.1894	3.95294e-21	Os10g0320001	Down
5d	-8.96983	1.22945e-13	Os10g0322600	Down
5d	-2.7149	2.09862e-124	Os10g0340600	Down
5d	-8.24417	2.31577e-11	Os10g0351414	Down
5d	-6.87598	1.07207e-33	Os10g0372700	Down
5d	-8.71609	7.45499e-13	Os10g0395150	Down
5d	-7.4913	3.30368e-09	Os10g0425900	Down
5d	-9.04816	3.4425e-14	Os10g0427100	Down
5d	-2.42458	3.50078e-05	Os10g0427700	Down
5d	-8.70864	9.07335e-33	Os10g0427900	Down
5d	-2.59635	3.77958e-19	Os10g0450000	Down
5d	-9.48426	1.54429e-15	Os10g0489650	Down
5d	-15.9605	8.80281e-42	Os10g0493300	Down
5d	-4.86118	0.000628705	Os10g0495433	Down
5d	-4.65984	2.48642e-06	Os10g0495466	Down
5d	-3.82624	6.3982e-39	Os10g0496600	Down
5d	-10.0976	2.74139e-17	Os10g0499200	Down
5d	-10.9274	4.97083e-39	Os10g0504650	Down
5d	-13.2003	4.4126e-29	Os10g0506900	Down
5d	-11.7605	2.95786e-23	Os10g0507000	Down
5d	-2.3628	1.1516e-83	Os10g0507500	Down
5d	-4.70054	1.89101e-23	Os10g0513900	Down
5d	-4.30405	2.3446e-14	Os10g0514400	Down
5d	-5.37451	2.39838e-28	Os10g0518400	Down
5d	-7.52297	4.12849e-09	Os10g0523000	Down
5d	-9.6457	5.81458e-21	Os10g0525400	Down
5d	-7.08163	4.18553e-08	Os10g0529600	Down
5d	-14.0522	9.85808e-33	Os10g0529800	Down
5d	-8.24382	8.32887e-12	Os10g0540200	Down
5d	-9.6397	3.34571e-40	Os10g0540900	Down
5d	-4.45561	5.14344e-126	Os11g0111900	Down
5d	-8.07072	7.25081e-11	Os11g0114300	Down
5d	-3.04659	2.65245e-252	Os11g0139400	Down
5d	-3.33219	4.49447e-24	Os11g0141100	Down
5d	-4.85883	4.17649e-05	Os11g0201400	Down
5d	-6.89815	2.37481e-07	Os11g0201175	Down
5d	-9.28687	1.33496e-14	Os11g0202900	Down
5d	-10.01	5.23291e-17	Os11g0203400	Down
5d	-14.2204	1.86058e-33	Os11g0206000	Down
5d	-3.80291	2.8891e-90	Os11g0207800	Down
5d	-3.58697	1.67962e-53	Os11g0224900	Down
5d	-11.5126	2.86208e-22	Os11g0225300	Down
5d	-4.266	3.98852e-64	Os11g0226201	Down
5d	-2.96528	2.17359e-23	Os11g0226301	Down
5d	-11.8509	1.27063e-23	Os11g0226400	Down
5d	-10.4832	1.2131e-18	Os11g0226550	Down
5d	-8.56218	2.85415e-12	Os11g0226700	Down
5d	-11.3841	6.98996e-22	Os11g0237600	Down
5d	-6.06039	1.65697e-05	Os11g0250100	Down
5d	-9.55466	1.69347e-15	Os11g0434800	Down
5d	-4.5056	4.81941e-18	Os11g0435400	Down
5d	-9.71599	4.8107e-16	Os11g0435500	Down
5d	-11.9202	6.65207e-24	Os11g0438000	Down
5d	-4.83762	1.27335e-30	Os11g0450050	Down
5d	-10.6155	4.19948e-19	Os11g0459400	Down
5d	-7.60065	1.51286e-09	Os11g0460500	Down
5d	-11.3307	1.26504e-21	Os11g0460700	Down
5d	-8.74377	7.06214e-13	Os11g0460900	Down
5d	-5.10301	0.00142444	Os11g0462900	Down
5d	-7.63053	1.38597e-09	Os11g0462800	Down
5d	-14.3533	4.65661e-34	Os11g0470600	Down
5d	-5.66696	4.05728e-74	Os11g0470966	Down
5d	-11.1448	5.59301e-21	Os11g0471100	Down
5d	-2.79524	2.64192e-64	Os11g0472600	Down
5d	-12.5701	1.90128e-26	Os11g0474100	Down
5d	-9.90444	1.16577e-16	Os11g0474400	Down
5d	-9.63501	5.15539e-16	Os11g0474566	Down
5d	-13.3991	6.91841e-30	Os11g0475500	Down
5d	-9.29164	1.17376e-14	Os11g0481301	Down
5d	-9.68084	6.41711e-16	Os11g0481500	Down
5d	-10.2895	6.0677e-18	Os11g0481600	Down
5d	-10.0242	4.93114e-17	Os11g0485900	Down
5d	-10.8149	8.17426e-20	Os11g0486000	Down
5d	-3.35413	2.68327e-19	Os11g0489250	Down
5d	-3.51429	1.61562e-19	Os11g0490300	Down
5d	-4.02197	1.83433e-250	Os11g0507200	Down
5d	-9.79042	2.7144e-16	Os11g0508301	Down
5d	-11.7537	2.91811e-23	Os11g0513000	Down
5d	-11.1629	4.95258e-21	Os11g0513500	Down
5d	-11.8326	1.43991e-23	Os11g0513700	Down
5d	-14.556	5.07451e-35	Os11g0513900	Down
5d	-3.47641	5.11059e-134	Os11g0514800	Down
5d	-2.1328	2.226e-08	Os11g0518300	Down
5d	-8.08158	6.26506e-11	Os11g0523500	Down
5d	-3.51626	0.000297242	Os11g0545650	Down
5d	-11.4112	5.61089e-22	Os11g0547800	Down
5d	-10.93	3.21805e-20	Os11g0549401	Down
5d	-7.61515	1.74042e-09	Os11g0549615	Down
5d	-10.0924	2.68981e-17	Os11g0549655	Down
5d	-14.9862	4.98174e-37	Os11g0549665	Down
5d	-11.8334	1.43233e-23	Os11g0549670	Down
5d	-13.5231	1.99658e-30	Os11g0549675	Down
5d	-14.1999	2.11606e-33	Os11g0549680	Down
5d	-11.9921	3.65752e-24	Os11g0554200	Down
5d	-5.25908	3.01914e-08	Os11g0591300	Down
5d	-6.73568	4.1107e-10	Os11g0639100	Down
5d	-5.68149	6.69385e-13	Os11g0655900	Down
5d	-7.6154	2.8699e-09	Os11g0656000	Down
5d	-7.00188	8.38926e-18	Os11g0656100	Down
5d	-9.17011	1.48112e-14	Os11g0676200	Down
5d	-9.34331	9.98911e-38	Os11g0678200	Down
5d	-6.7904	2.13392e-41	Os11g0682600	Down
5d	-4.11294	6.96437e-06	Os11g0697600	Down
5d	-3.55721	1.23141e-22	Os11g0699532	Down
5d	-7.86714	1.73643e-94	Os12g0100100	Down
5d	-8.38671	2.45795e-30	Os12g0182900	Down
5d	-5.97781	6.50808e-08	Os12g0184167	Down
5d	-7.3374	8.46342e-09	Os12g0184300	Down
5d	-6.34742	4.2368e-09	Os12g0185900	Down
5d	-8.49142	4.27542e-12	Os12g0186600	Down
5d	-10.3398	3.78052e-18	Os12g0281966	Down
5d	-4.84496	8.39313e-09	Os12g0285700	Down
5d	-10.5854	5.98459e-19	Os12g0492600	Down
5d	-4.36613	2.21687e-42	Os12g0571400	Down
5d	-3.31545	4.88348e-203	Os12g0609600	Down
5d	-2.56715	1.8933e-63	Os02g0124501	Down
5d	-4.29133	4.79818e-303	Os02g0129000	Down
5d	-4.2732	2.66369e-09	Os02g0142250	Down
5d	-6.96524	7.20599e-137	Os02g0142300	Down
5d	-7.45819	4.83882e-09	Os02g0142400	Down
5d	-11.7733	1.04608e-30	Os02g0145000	Down
5d	-8.33739	1.22887e-11	Os02g0159000	Down
5d	-2.31679	6.82678e-11	Os02g0181700	Down
5d	-3.11554	3.71098e-52	Os02g0202000	Down
5d	-8.1241	4.60802e-11	Os02g0256800	Down
5d	-3.10226	2.69024e-52	Os02g0308400	Down
5d	-5.08539	1.49352e-266	Os02g0308800	Down
5d	-4.24653	3.91076e-43	Os02g0448000	Down
5d	-11.6055	7.37045e-30	Os02g0467200	Down
5d	-6.20949	6.62973e-44	Os02g0467300	Down
5d	-10.8516	6.13232e-20	Os02g0467400	Down
5d	-6.7344	6.03437e-62	Os02g0478050	Down
5d	-6.53978	1.51728e-06	Os02g0484900	Down
5d	-4.06451	4.46452e-08	Os02g0517750	Down
5d	-5.92885	1.57882e-17	Os02g0524800	Down
5d	-14.1399	3.95882e-33	Os02g0528500	Down
5d	-9.72296	4.51665e-16	Os02g0617075	Down
5d	-2.61666	2.82687e-97	Os02g0653200	Down
5d	-9.0213	8.41416e-14	Os02g0660100	Down
5d	-5.79343	2.54348e-202	Os02g0728850	Down
5d	-7.89599	3.47425e-14	Os02g0772100	Down
5d	-3.29487	6.03688e-53	Os02g0785200	Down
5d	-10.4891	1.28202e-18	Os02g0807300	Down
5d	-2.64246	2.25826e-52	Os02g0807600	Down
5d	-9.28169	2.27874e-81	Os02g0807700	Down
5d	-9.00408	3.481e-76	Os02g0807750	Down
5d	-11.3993	6.41112e-22	Os02g0808500	Down
5d	-6.2235	1.25849e-06	Os02g0811800	Down
5d	-2.52858	1.57784e-24	Os02g0812600	Down
5d	-5.83023	6.95567e-53	Os02g0818450	Down
5d	-10.3237	5.64556e-18	Os03g0126600	Down
5d	-2.92179	5.81469e-31	Os03g0178300	Down
5d	-6.64657	7.27759e-44	Os03g0207475	Down
5d	-5.46508	2.7487e-14	Os03g0243350	Down
5d	-7.89924	3.7347e-10	Os03g0245500	Down
5d	-7.14384	3.48283e-86	Os03g0246050	Down
5d	-3.7074	7.28434e-83	Os03g0251000	Down
5d	-7.96535	1.97837e-14	Os03g0259001	Down
5d	-10.8246	7.72722e-20	Os03g0259600	Down
5d	-7.2253	1.8416e-08	Os03g0264075	Down
5d	-2.83383	8.21378e-99	Os03g0281900	Down
5d	-3.18057	6.65042e-25	Os03g0356526	Down
5d	-3.70242	7.76228e-65	Os03g0368900	Down
5d	-6.87185	1.12377e-10	Os03g0379500	Down
5d	-8.29484	1.21798e-15	Os03g0396300	Down
5d	-8.33954	4.13963e-44	Os03g0400800	Down
5d	-7.07604	4.27671e-11	Os03g0403501	Down
5d	-9.89059	1.63676e-62	Os03g0426350	Down
5d	-2.89556	2.45887e-77	Os03g0434800	Down
5d	-5.34107	9.65987e-38	Os03g0582900	Down
5d	-8.43634	2.60379e-257	Os03g0639100	Down
5d	-9.68455	6.51107e-16	Os03g0643000	Down
5d	-4.17075	4.59284e-10	Os03g0643100	Down
5d	-2.75545	7.32512e-35	Os03g0644600	Down
5d	-3.29421	5.26497e-34	Os03g0660000	Down
5d	-3.27928	1.00343e-121	Os03g0664400	Down
5d	-7.05278	2.7447e-11	Os03g0680300	Down
5d	-7.12363	1.63573e-26	Os03g0682666	Down
5d	-11.0337	1.60508e-20	Os03g0687800	Down
5d	-3.67392	4.95205e-29	Os03g0772100	Down
5d	-3.446	7.14793e-242	Os03g0793800	Down
5d	-3.24239	4.17354e-50	Os03g0793900	Down
5d	-8.10126	1.6527e-87	Os03g0813700	Down
5d	-4.9638	2.00181e-195	Os03g0848700	Down
5d	-6.447	1.98213e-78	Os04g0110100	Down
5d	-8.3279	9.29974e-16	Os04g0116800	Down
5d	-9.49531	2.61145e-15	Os04g0142850	Down
5d	-10.1981	1.19375e-17	Os04g0143566	Down
5d	-7.48002	1.03811e-09	Os04g0155200	Down
5d	-10.3666	3.03569e-18	Os04g0202500	Down
5d	-2.15016	4.45953e-62	Os04g0310800	Down
5d	-4.64621	1.08148e-112	Os04g0320700	Down
5d	-11.6235	6.23566e-30	Os04g0330301	Down
5d	-3.96519	0.00234889	Os04g0340100	Down
5d	-8.02682	1.03703e-10	Os04g0371500	Down
5d	-4.96592	3.06406e-05	Os04g0433100	Down
5d	-9.58912	1.54457e-15	Os04g0458000	Down
5d	-2.13851	1.37942e-122	Os04g0527000	Down
5d	-2.55911	1.01632e-29	Os04g0545600	Down
5d	-6.05269	1.21414e-40	Os04g0630900	Down
5d	-10.4548	1.38808e-193	Os05g0208500	Down
5d	-2.85487	1.98821e-47	Os05g0210525	Down
5d	-7.34097	1.8356e-86	Os05g0341300	Down
5d	-3.70407	2.17014e-22	Os05g0420000	Down
5d	-4.20275	3.88735e-234	Os05g0443400	Down
5d	-11.0599	1.1669e-20	Os05g0448700	Down
5d	-2.45138	3.35717e-69	Os05g0470900	Down
5d	-3.03223	9.59009e-22	Os05g0514350	Down
5d	-3.39317	1.99248e-235	Os05g0514400	Down
5d	-6.15395	2.3163e-22	Os05g0527700	Down
5d	-2.25207	2.63558e-167	Os05g0582000	Down
5d	-7.12425	3.34084e-08	Os06g0208151	Down
5d	-2.68241	1.65346e-32	Os06g0229400	Down
5d	-13.8063	1.1948e-31	Os06g0254300	Down
5d	-3.66281	4.91087e-152	Os06g0262800	Down
5d	-2.48025	0.00095716	Os06g0285920	Down
5d	-4.36275	3.48785e-304	Os06g0286700	Down
5d	-7.14483	1.37044e-31	Os06g0287000	Down
5d	-3.49903	4.27715e-209	Os06g0295500	Down
5d	-4.79161	4.58539e-10	Os06g0295700	Down
5d	-7.88409	1.18872e-26	Os06g0314300	Down
5d	-2.98558	2.02564e-122	Os06g0317600	Down
5d	-5.997	2.21591e-14	Os06g0365200	Down
5d	-2.87347	5.51366e-97	Os06g0506200	Down
5d	-2.28505	1.37443e-09	Os06g0558900	Down
5d	-6.44237	2.41874e-06	Os06g0579400	Down
5d	-10.3711	3.45545e-18	Os06g0579600	Down
5d	-14.9963	4.45526e-37	Os06g0580100	Down
5d	-2.26502	0.000748045	Os06g0583900	Down
5d	-9.95791	9.44448e-17	Os06g0584400	Down
5d	-9.4544	3.4093e-15	Os06g0585900	Down
5d	-6.11664	1.03678e-18	Os06g0585950	Down
5d	-3.28311	2.00649e-61	Os06g0585982	Down
5d	-6.89822	1.50277e-07	Os06g0586000	Down
5d	-3.83966	3.62434e-30	Os06g0586150	Down
5d	-8.78362	4.98634e-13	Os06g0586900	Down
5d	-9.74377	2.3678e-16	Os06g0587300	Down
5d	-11.8929	8.52094e-24	Os06g0673300	Down
5d	-6.6881	4.42742e-07	Os06g0680800	Down
5d	-3.43788	5.77798e-47	Os06g0685200	Down
5d	-4.46031	2.82553e-17	Os06g0696900	Down
5d	-9.14455	5.08459e-14	Os06g0699301	Down
5d	-2.00726	2.84954e-102	Os06g0703300	Down
5d	-9.22266	3.30314e-19	Os06g0711000	Down
5d	-11.6495	7.17072e-23	Os06g0713300	Down
5d	-6.8232	2.27097e-07	Os06g0713400	Down
5d	-3.48112	3.57416e-147	Os07g0101000	Down
5d	-2.91931	7.98373e-11	Os07g0140232	Down
5d	-2.89524	5.74531e-85	Os07g0142200	Down
5d	-2.93807	2.64819e-71	Os07g0142300	Down
5d	-2.5381	3.58057e-27	Os07g0142500	Down
5d	-3.42752	1.00844e-22	Os07g0173700	Down
5d	-6.7296	1.82338e-36	Os07g0174200	Down
5d	-3.26427	2.71671e-67	Os07g0175500	Down
5d	-2.37924	3.84711e-235	Os07g0189400	Down
5d	-2.35093	5.52655e-313	Os07g0411300	Down
5d	-5.83965	1.39163e-19	Os07g0535100	Down
5d	-2.888	3.68759e-36	Os07g0535200	Down
5d	-7.87335	3.59864e-10	Os07g0536400	Down
5d	-7.75715	5.46073e-10	Os07g0537701	Down
5d	-3.78751	5.81157e-84	Os07g0537900	Down
5d	-6.44177	2.83069e-06	Os07g0542800	Down
5d	-16.6216	3.53284e-45	Os07g0543700	Down
5d	-12.2396	3.84058e-25	Os07g0543800	Down
5d	-8.18538	3.40364e-11	Os07g0546600	Down
5d	-10.1212	3.1557e-15	Os07g0599300	Down
5d	-8.98688	1.30222e-13	Os07g0609550	Down
5d	-4.06884	2.39007e-53	Os07g0636800	Down
5d	-6.99649	1.73419e-08	Os07g0655201	Down
5d	-2.59186	1.54758e-83	Os07g0668300	Down
5d	-7.75716	7.49917e-10	Os08g0124000	Down
5d	-9.98138	6.24234e-17	Os08g0124100	Down
5d	-9.43343	4.00783e-15	Os08g0165300	Down
5d	-10.594	4.46621e-25	Os08g0184800	Down
5d	-9.49525	2.79176e-15	Os08g0189100	Down
5d	-3.14301	1.36485e-244	Os08g0189200	Down
5d	-2.79142	0.0042792	Os08g0190800	Down
5d	-6.26431	8.63958e-06	Os08g0194350	Down
5d	-14.1476	3.6404e-33	Os08g0195400	Down
5d	-11.9821	3.85586e-24	Os08g0196200	Down
5d	-6.63054	6.56174e-07	Os08g0197900	Down
5d	-7.18567	2.23869e-08	Os08g0199200	Down
5d	-3.10997	2.56414e-13	Os08g0205100	Down
5d	-8.26309	2.75755e-11	Os08g0226000	Down
5d	-8.17141	1.97648e-35	Os08g0281600	Down
5d	-10.1623	1.12901e-17	Os08g0282700	Down
5d	-10.3421	3.86013e-18	Os08g0299700	Down
5d	-13.6295	6.50929e-31	Os08g0300501	Down
5d	-2.2225	7.38938e-26	Os08g0316900	Down
5d	-4.74309	4.58505e-17	Os08g0345500	Down
5d	-6.80189	5.62586e-37	Os08g0396200	Down
5d	-8.62953	6.74647e-17	Os08g0445500	Down
5d	-4.7115	6.3413e-110	Os08g0451500	Down
5d	-11.2612	1.99784e-21	Os08g0454600	Down
5d	-2.69442	3.5771e-06	Os08g0457000	Down
5d	-9.17479	5.04464e-19	Os08g0461400	Down
5d	-8.39794	3.20916e-23	Os08g0461600	Down
5d	-2.93828	3.46741e-191	Os08g0478000	Down
5d	-8.96115	1.34047e-124	Os08g0522100	Down
5d	-11.2203	3.03039e-21	Os08g0539600	Down
5d	-5.75776	2.65105e-07	Os08g0543051	Down
5d	-3.7723	1.71759e-11	Os08g0544600	Down
5d	-3.28266	6.97151e-261	Os08g0546300	Down
5d	-3.41067	2.12516e-101	Os08g0550600	Down
5d	-9.44972	7.28874e-27	Os08g0561800	Down
5d	-4.37932	1.01208e-36	Os08g0562800	Down
5d	-8.89196	2.29094e-13	Os09g0107400	Down
5d	-2.11143	0.00155068	Os09g0323400	Down
5d	-3.62602	7.41288e-148	Os09g0376400	Down
5d	-5.42098	8.98287e-26	Os09g0400000	Down
5d	-2.17032	1.67272e-26	Os09g0419100	Down
5d	-6.26989	5.85918e-241	Os09g0427300	Down
5d	-14.3916	2.98391e-34	Os09g0496250	Down
5d	-8.54681	2.64004e-12	Os09g0512000	Down
5d	-6.68763	5.6731e-07	Os09g0523200	Down
7d	-5.70769	1.41354e-18	Os01g0103400	Down
7d	-9.57189	1.43142e-15	Os01g0117300	Down
7d	-2.42008	4.98832e-05	Os01g0136500	Down
7d	-10.2294	6.05308e-18	Os01g0136600	Down
7d	-4.00912	1.50193e-34	Os01g0137300	Down
7d	-7.26121	1.41643e-08	Os01g0137500	Down
7d	-6.03642	3.2406e-06	Os01g0137550	Down
7d	-3.899	2.72795e-05	Os01g0138100	Down
7d	-4.03495	7.16574e-43	Os01g0144900	Down
7d	-10.2377	8.88331e-18	Os01g0145200	Down
7d	-10.1305	1.92735e-17	Os01g0145600	Down
7d	-11.1875	3.71577e-21	Os01g0146101	Down
7d	-4.26188	0.0050981	Os01g0147300	Down
7d	-12.3668	1.17162e-25	Os01g0148100	Down
7d	-13.8937	4.81519e-32	Os01g0148400	Down
7d	-4.59811	0.00173146	Os01g0152050	Down
7d	-9.0572	8.97479e-14	Os01g0152200	Down
7d	-6.45754	2.03074e-09	Os01g0152500	Down
7d	-2.22025	7.71731e-08	Os01g0161200	Down
7d	-10.331	4.0812e-18	Os01g0162500	Down
7d	-7.99798	1.15998e-10	Os01g0162800	Down
7d	-8.23326	2.33243e-11	Os01g0219600	Down
7d	-2.23451	1.23068e-49	Os01g0266100	Down
7d	-2.86081	1.33937e-07	Os01g0303100	Down
7d	-8.71029	8.22145e-13	Os01g0520800	Down
7d	-10.9093	3.70895e-20	Os01g0521200	Down
7d	-4.88329	2.58325e-20	Os01g0525100	Down
7d	-12.4117	7.82238e-26	Os01g0590700	Down
7d	-6.22314	6.56725e-06	Os01g0593100	Down
7d	-7.7581	7.32658e-26	Os01g0630900	Down
7d	-2.45266	3.89186e-181	Os01g0644600	Down
7d	-2.92515	2.23337e-06	Os01g0691200	Down
7d	-5.14609	0.00106735	Os01g0748500	Down
7d	-3.96285	4.86347e-57	Os01g0924933	Down
7d	-8.01994	1.02521e-10	Os01g0965201	Down
7d	-11.534	1.98647e-22	Os01g0978500	Down
7d	-3.87242	3.93854e-05	Os10g0142900	Down
7d	-2.71782	1.37118e-76	Os10g0149200	Down
7d	-3.42872	8.37058e-10	Os10g0186200	Down
7d	-4.07844	1.78817e-51	Os10g0196000	Down
7d	-10.8974	4.05854e-20	Os10g0196100	Down
7d	-11.647	7.28152e-23	Os10g0196400	Down
7d	-4.5763	0.000163048	Os10g0197300	Down
7d	-5.24714	1.427e-63	Os10g0205700	Down
7d	-8.61244	1.64401e-12	Os10g0315400	Down
7d	-4.01649	4.26004e-23	Os10g0320001	Down
7d	-8.60466	1.79089e-12	Os10g0322600	Down
7d	-4.49621	2.93414e-45	Os10g0340600	Down
7d	-7.67667	1.24201e-09	Os10g0351414	Down
7d	-3.38893	2.91987e-54	Os10g0372700	Down
7d	-8.26121	1.86139e-11	Os10g0395150	Down
7d	-8.05231	7.69199e-11	Os10g0425900	Down
7d	-5.80234	1.05331e-22	Os10g0427100	Down
7d	-6.73008	3.55183e-07	Os10g0427700	Down
7d	-7.29521	2.10599e-64	Os10g0427900	Down
7d	-3.51031	3.01034e-08	Os10g0450000	Down
7d	-6.4359	2.03826e-36	Os10g0489650	Down
7d	-13.0281	4.78391e-55	Os10g0493300	Down
7d	-6.53027	1.07932e-06	Os10g0495433	Down
7d	-6.43505	1.92311e-06	Os10g0495466	Down
7d	-2.96378	6.11421e-34	Os10g0496600	Down
7d	-9.67942	6.24668e-16	Os10g0499200	Down
7d	-8.51516	3.56587e-12	Os10g0504650	Down
7d	-13.8201	1.01543e-31	Os10g0506900	Down
7d	-10.6387	2.49648e-19	Os10g0507000	Down
7d	-2.43993	7.92106e-90	Os10g0507500	Down
7d	-4.29285	1.79537e-42	Os10g0513900	Down
7d	-7.17307	1.08088e-11	Os10g0514400	Down
7d	-9.25608	1.66688e-14	Os10g0518400	Down
7d	-6.97596	8.18422e-08	Os10g0523000	Down
7d	-2.46568	4.96069e-170	Os10g0525400	Down
7d	-6.70483	9.69826e-07	Os10g0529600	Down
7d	-13.9875	1.87648e-32	Os10g0529800	Down
7d	-8.02544	3.74182e-11	Os10g0540200	Down
7d	-10.3881	3.57608e-24	Os10g0540900	Down
7d	-2.7139	3.9552e-68	Os11g0111900	Down
7d	-6.1052	1.2214e-05	Os11g0114300	Down
7d	-2.32367	1.97626e-323	Os11g0139400	Down
7d	-8.41022	6.07438e-12	Os11g0141100	Down
7d	-4.71456	0.00157544	Os11g0201400	Down
7d	-7.12532	3.09e-08	Os11g0201175	Down
7d	-7.94101	3.28035e-10	Os11g0202900	Down
7d	-9.297	1.51864e-14	Os11g0203400	Down
7d	-13.8088	1.18258e-31	Os11g0206000	Down
7d	-3.40972	1.77006e-85	Os11g0207800	Down
7d	-4.68029	8.09562e-47	Os11g0224900	Down
7d	-11.3613	9.03978e-22	Os11g0225300	Down
7d	-3.51736	3.39859e-71	Os11g0226201	Down
7d	-2.27488	3.0812e-17	Os11g0226301	Down
7d	-11.3903	6.54872e-22	Os11g0226400	Down
7d	-10.0604	3.42521e-17	Os11g0226550	Down
7d	-9.08397	5.35813e-14	Os11g0226700	Down
7d	-11.7338	3.47211e-23	Os11g0237600	Down
7d	-6.14551	8.76242e-06	Os11g0250100	Down
7d	-8.96434	1.21357e-13	Os11g0434800	Down
7d	-3.202	1.74599e-16	Os11g0435400	Down
7d	-6.49721	1.31283e-33	Os11g0435500	Down
7d	-5.42621	7.5799e-101	Os11g0438000	Down
7d	-4.08755	1.53634e-28	Os11g0450050	Down
7d	-6.38737	3.37263e-28	Os11g0459400	Down
7d	-7.71765	9.822e-10	Os11g0460500	Down
7d	-10.9239	3.30599e-20	Os11g0460700	Down
7d	-7.9302	1.99997e-10	Os11g0460900	Down
7d	-5.43503	0.000292146	Os11g0462900	Down
7d	-7.71683	7.35442e-10	Os11g0462800	Down
7d	-12.743	3.24145e-27	Os11g0470600	Down
7d	-2.1463	1.99079e-46	Os11g0470966	Down
7d	-3.71187	1.24441e-64	Os11g0471100	Down
7d	-2.33271	2.69242e-20	Os11g0472600	Down
7d	-12.0887	1.46322e-24	Os11g0474100	Down
7d	-10.1775	1.38506e-17	Os11g0474400	Down
7d	-10.3066	4.85545e-18	Os11g0474566	Down
7d	-12.8679	1.17437e-27	Os11g0475500	Down
7d	-8.69694	9.07342e-13	Os11g0481301	Down
7d	-9.5072	2.48973e-15	Os11g0481500	Down
7d	-9.62656	1.03916e-15	Os11g0481600	Down
7d	-9.84608	1.79727e-16	Os11g0485900	Down
7d	-10.4571	1.67305e-18	Os11g0486000	Down
7d	-7.15126	7.49885e-32	Os11g0489250	Down
7d	-5.6489	3.09773e-37	Os11g0490300	Down
7d	-3.81293	5.57079e-89	Os11g0507200	Down
7d	-7.7216	1.37999e-13	Os11g0508301	Down
7d	-11.8779	9.45376e-24	Os11g0513000	Down
7d	-11.2188	2.88611e-21	Os11g0513500	Down
7d	-11.8022	1.91704e-23	Os11g0513700	Down
7d	-14.5227	7.08784e-35	Os11g0513900	Down
7d	-2.20988	1.11598e-62	Os11g0514800	Down
7d	-3.63282	6.09895e-07	Os11g0518300	Down
7d	-7.41842	4.70171e-09	Os11g0523500	Down
7d	-6.22373	1.07971e-05	Os11g0545650	Down
7d	-10.8703	5.37763e-20	Os11g0547800	Down
7d	-10.8382	6.62868e-20	Os11g0549401	Down
7d	-9.13015	4.0664e-14	Os11g0549615	Down
7d	-9.97853	6.37862e-17	Os11g0549655	Down
7d	-12.0804	9.21236e-63	Os11g0549665	Down
7d	-11.782	2.32484e-23	Os11g0549670	Down
7d	-13.4987	2.56877e-30	Os11g0549675	Down
7d	-14.0003	1.6382e-32	Os11g0549680	Down
7d	-12.031	2.50081e-24	Os11g0554200	Down
7d	-4.10693	2.91506e-10	Os11g0591300	Down
7d	-8.01964	1.08318e-10	Os11g0639100	Down
7d	-4.77907	4.58952e-19	Os11g0655900	Down
7d	-6.07926	2.88625e-06	Os11g0656000	Down
7d	-4.73931	1.54069e-68	Os11g0656100	Down
7d	-9.78932	2.94422e-16	Os11g0676200	Down
7d	-3.46295	1.03343e-111	Os11g0678200	Down
7d	-7.11969	4.68442e-36	Os11g0682600	Down
7d	-4.71523	4.15566e-10	Os11g0697600	Down
7d	-7.33495	8.28471e-23	Os11g0699532	Down
7d	-9.77428	1.88284e-31	Os12g0100100	Down
7d	-7.856	6.62573e-39	Os12g0182900	Down
7d	-4.30764	8.59901e-07	Os12g0184167	Down
7d	-8.68288	9.9277e-13	Os12g0184300	Down
7d	-8.23264	2.34865e-11	Os12g0185900	Down
7d	-5.78336	7.15694e-05	Os12g0186600	Down
7d	-10.233	9.20937e-18	Os12g0281966	Down
7d	-5.81844	1.35754e-07	Os12g0285700	Down
7d	-10.3043	4.92343e-18	Os12g0492600	Down
7d	-7.22403	2.70682e-08	Os12g0571400	Down
7d	-4.02702	2.06162e-187	Os12g0609600	Down
7d	-3.11356	1.24708e-41	Os02g0124501	Down
7d	-2.13622	2.05325e-106	Os02g0129000	Down
7d	-3.10312	1.88979e-07	Os02g0142250	Down
7d	-7.06611	3.95815e-112	Os02g0142300	Down
7d	-7.70397	9.13092e-10	Os02g0142400	Down
7d	-6.2275	1.44121e-282	Os02g0145000	Down
7d	-8.27903	1.75821e-11	Os02g0159000	Down
7d	-3.20553	5.05741e-09	Os02g0181700	Down
7d	-2.68637	8.69083e-34	Os02g0202000	Down
7d	-7.96189	4.9417e-11	Os02g0256800	Down
7d	-4.42395	2.46728e-18	Os02g0308400	Down
7d	-2.69258	1.05064e-255	Os02g0308800	Down
7d	-4.02411	1.17481e-05	Os02g0448000	Down
7d	-9.65617	1.69789e-59	Os02g0467200	Down
7d	-4.38573	1.6868e-187	Os02g0467300	Down
7d	-8.88104	7.1953e-18	Os02g0467400	Down
7d	-5.66248	1.71689e-79	Os02g0478050	Down
7d	-5.14577	0.00106837	Os02g0484900	Down
7d	-3.43993	4.16488e-23	Os02g0517750	Down
7d	-5.58688	1.38852e-20	Os02g0524800	Down
7d	-13.2955	1.84425e-29	Os02g0528500	Down
7d	-9.56457	1.69593e-15	Os02g0617075	Down
7d	-2.53787	2.83613e-30	Os02g0653200	Down
7d	-8.78262	5.0699e-13	Os02g0660100	Down
7d	-6.91797	5.60162e-117	Os02g0728850	Down
7d	-9.56062	1.51888e-15	Os02g0772100	Down
7d	-3.50227	3.24055e-07	Os02g0785200	Down
7d	-10.3331	3.90406e-18	Os02g0807300	Down
7d	-2.3629	1.18455e-40	Os02g0807600	Down
7d	-9.46658	1.56799e-66	Os02g0807700	Down
7d	-10.4293	1.09762e-35	Os02g0807750	Down
7d	-11.4092	5.73683e-22	Os02g0808500	Down
7d	-6.14493	1.39465e-05	Os02g0811800	Down
7d	-3.92531	1.21601e-07	Os02g0812600	Down
7d	-6.55099	5.829e-22	Os02g0818450	Down
7d	-10.5588	7.36824e-19	Os03g0126600	Down
7d	-2.46753	2.37423e-22	Os03g0178300	Down
7d	-9.00671	2.52086e-18	Os03g0207475	Down
7d	-8.34174	1.00881e-11	Os03g0243350	Down
7d	-7.62184	3.81872e-13	Os03g0245500	Down
7d	-12.0451	2.19049e-24	Os03g0246050	Down
7d	-2.42302	4.29187e-27	Os03g0251000	Down
7d	-7.84607	6.18732e-14	Os03g0259001	Down
7d	-4.12683	1.70582e-46	Os03g0259600	Down
7d	-8.95294	1.31443e-13	Os03g0264075	Down
7d	-9.3289	8.98498e-15	Os03g0281900	Down
7d	-3.89717	1.69295e-12	Os03g0356526	Down
7d	-2.74884	1.28584e-42	Os03g0368900	Down
7d	-6.16971	3.54032e-12	Os03g0379500	Down
7d	-8.02763	1.22108e-14	Os03g0396300	Down
7d	-9.65404	5.68775e-21	Os03g0400800	Down
7d	-4.14763	5.99138e-05	Os03g0403501	Down
7d	-9.13887	1.25791e-87	Os03g0426350	Down
7d	-4.62125	3.85375e-123	Os03g0434800	Down
7d	-5.68136	2.33954e-08	Os03g0582900	Down
7d	-4.71451	0.00107843	Os03g0639100	Down
7d	-5.20845	2.16825e-32	Os03g0643000	Down
7d	-2.49622	2.35073e-06	Os03g0643100	Down
7d	-2.62741	5.34357e-09	Os03g0644600	Down
7d	-3.64615	3.84225e-42	Os03g0660000	Down
7d	-8.28503	6.185e-12	Os03g0664400	Down
7d	-8.4436	6.06338e-12	Os03g0680300	Down
7d	-7.22915	2.86411e-22	Os03g0682666	Down
7d	-9.97291	6.70553e-17	Os03g0687800	Down
7d	-5.41243	1.13404e-21	Os03g0772100	Down
7d	-2.45945	3.13241e-101	Os03g0793800	Down
7d	-2.07399	3.41956e-08	Os03g0793900	Down
7d	-3.4926	5.84408e-82	Os03g0813700	Down
7d	-5.59864	2.90189e-229	Os03g0848700	Down
7d	-2.94013	2.13656e-84	Os04g0110100	Down
7d	-8.52986	3.02969e-12	Os04g0116800	Down
7d	-9.02538	8.32922e-14	Os04g0142850	Down
7d	-8.52291	3.4764e-12	Os04g0143566	Down
7d	-7.61963	1.30042e-09	Os04g0155200	Down
7d	-4.92494	4.06651e-41	Os04g0202500	Down
7d	-6.0201	1.9504e-05	Os04g0310800	Down
7d	-2.51522	1.06592e-206	Os04g0320700	Down
7d	-8.41916	6.03044e-94	Os04g0330301	Down
7d	-2.88297	0.00244061	Os04g0340100	Down
7d	-7.70335	9.62472e-10	Os04g0371500	Down
7d	-6.1045	1.15596e-05	Os04g0433100	Down
7d	-8.2134	1.06437e-11	Os04g0458000	Down
7d	-2.23633	6.48586e-222	Os04g0527000	Down
7d	-4.04899	1.50337e-14	Os04g0545600	Down
7d	-4.23348	2.88794e-176	Os04g0630900	Down
7d	-8.72513	2.83803e-248	Os05g0208500	Down
7d	-3.55808	1.2921e-30	Os05g0210525	Down
7d	-6.02202	2.41147e-93	Os05g0341300	Down
7d	-8.99821	1.03544e-13	Os05g0420000	Down
7d	-2.13583	5.60128e-144	Os05g0443400	Down
7d	-8.30508	9.40579e-30	Os05g0448700	Down
7d	-2.69932	4.06087e-67	Os05g0470900	Down
7d	-2.61247	1.93355e-18	Os05g0514350	Down
7d	-2.23823	6.68142e-168	Os05g0514400	Down
7d	-3.30361	2.48869e-07	Os05g0527700	Down
7d	-4.57993	1.49246e-113	Os05g0582000	Down
7d	-7.12577	3.35951e-08	Os06g0208151	Down
7d	-4.80435	9.33655e-09	Os06g0229400	Down
7d	-8.26522	1.78661e-194	Os06g0254300	Down
7d	-2.57858	2.49563e-140	Os06g0262800	Down
7d	-5.49969	0.000240865	Os06g0285920	Down
7d	-4.88849	1.21067e-252	Os06g0286700	Down
7d	-8.44207	3.37744e-16	Os06g0287000	Down
7d	-8.68772	4.8278e-48	Os06g0295500	Down
7d	-4.38276	5.21546e-32	Os06g0295700	Down
7d	-3.34833	4.15259e-77	Os06g0314300	Down
7d	-6.21656	2.18826e-186	Os06g0317600	Down
7d	-7.48171	1.04594e-09	Os06g0365200	Down
7d	-2.00957	1.66665e-139	Os06g0506200	Down
7d	-7.31527	9.25388e-09	Os06g0558900	Down
7d	-6.0196	1.83159e-05	Os06g0579400	Down
7d	-10.0442	3.84731e-17	Os06g0579600	Down
7d	-11.6805	1.83736e-115	Os06g0580100	Down
7d	-3.34691	4.76544e-06	Os06g0583900	Down
7d	-6.47538	1.57116e-96	Os06g0584400	Down
7d	-3.27111	1.37647e-23	Os06g0585900	Down
7d	-2.00231	7.75762e-15	Os06g0585950	Down
7d	-3.96192	1.992e-75	Os06g0585982	Down
7d	-5.65765	1.88763e-05	Os06g0586000	Down
7d	-3.40659	4.05142e-25	Os06g0586150	Down
7d	-8.26114	1.81239e-11	Os06g0586900	Down
7d	-10.4693	1.48848e-18	Os06g0587300	Down
7d	-12.0192	2.89333e-24	Os06g0673300	Down
7d	-7.46698	4.0933e-09	Os06g0680800	Down
7d	-2.27668	1.91828e-19	Os06g0685200	Down
7d	-5.75243	2.76025e-10	Os06g0696900	Down
7d	-8.76347	5.09794e-13	Os06g0699301	Down
7d	-2.84279	3.96618e-154	Os06g0703300	Down
7d	-7.65624	2.6158e-54	Os06g0711000	Down
7d	-9.61657	7.86921e-21	Os06g0713300	Down
7d	-6.22354	6.13527e-06	Os06g0713400	Down
7d	-6.05297	1.15003e-90	Os07g0101000	Down
7d	-2.9335	2.86344e-12	Os07g0140232	Down
7d	-9.00915	8.93728e-14	Os07g0142200	Down
7d	-8.65498	1.18427e-12	Os07g0142300	Down
7d	-6.78301	2.59609e-07	Os07g0142500	Down
7d	-3.02974	8.18222e-09	Os07g0173700	Down
7d	-6.86828	5.62369e-29	Os07g0174200	Down
7d	-8.13534	5.00391e-11	Os07g0175500	Down
7d	-2.06733	6.32891e-37	Os07g0189400	Down
7d	-6.70167	1.64845e-52	Os07g0411300	Down
7d	-5.13282	6.94746e-28	Os07g0535100	Down
7d	-2.79864	4.94972e-29	Os07g0535200	Down
7d	-7.89445	2.04584e-10	Os07g0536400	Down
7d	-7.2241	2.34328e-08	Os07g0537701	Down
7d	-2.71783	2.29778e-12	Os07g0537900	Down
7d	-6.64847	5.88399e-07	Os07g0542800	Down
7d	-13.5463	1.31616e-97	Os07g0543700	Down
7d	-10.4205	2.5101e-24	Os07g0543800	Down
7d	-8.27927	1.51925e-11	Os07g0546600	Down
7d	-7.27943	1.12496e-08	Os07g0599300	Down
7d	-7.31576	9.62609e-09	Os07g0609550	Down
7d	-2.92747	5.87168e-38	Os07g0636800	Down
7d	-3.45241	5.35387e-09	Os07g0655201	Down
7d	-3.74883	5.65427e-29	Os07g0668300	Down
7d	-6.58971	8.82949e-07	Os08g0124000	Down
7d	-9.69352	6.92546e-16	Os08g0124100	Down
7d	-8.04182	2.8146e-11	Os08g0165300	Down
7d	-7.55352	3.09972e-92	Os08g0184800	Down
7d	-3.0047	1.35686e-05	Os08g0189100	Down
7d	-3.96602	1.6217e-22	Os08g0189200	Down
7d	-3.20598	0.00152599	Os08g0190800	Down
7d	-4.88122	0.00349668	Os08g0194350	Down
7d	-13.9164	3.78835e-32	Os08g0195400	Down
7d	-9.51587	8.05854e-30	Os08g0196200	Down
7d	-5.78383	9.07671e-05	Os08g0197900	Down
7d	-7.12479	5.13627e-08	Os08g0199200	Down
7d	-3.05307	2.98928e-11	Os08g0205100	Down
7d	-9.07399	6.72278e-14	Os08g0226000	Down
7d	-4.75673	7.95028e-83	Os08g0281600	Down
7d	-11.3021	1.41109e-21	Os08g0282700	Down
7d	-9.92113	9.83008e-17	Os08g0299700	Down
7d	-10.9121	7.63914e-101	Os08g0300501	Down
7d	-4.9955	1.78846e-06	Os08g0316900	Down
7d	-5.8459	8.77129e-11	Os08g0345500	Down
7d	-11.0946	7.95639e-21	Os08g0396200	Down
7d	-10.6374	3.45966e-19	Os08g0445500	Down
7d	-4.65963	4.1474e-68	Os08g0451500	Down
7d	-10.9212	3.6231e-20	Os08g0454600	Down
7d	-3.84951	3.15195e-08	Os08g0457000	Down
7d	-10.821	7.78943e-20	Os08g0461400	Down
7d	-10.4186	2.02431e-18	Os08g0461600	Down
7d	-7.04515	2.98612e-69	Os08g0478000	Down
7d	-9.31749	2.53161e-73	Os08g0522100	Down
7d	-9.49507	2.38657e-20	Os08g0539600	Down
7d	-2.33935	6.0945e-05	Os08g0543051	Down
7d	-6.94461	2.53497e-08	Os08g0544600	Down
7d	-5.12414	7.07662e-132	Os08g0546300	Down
7d	-3.80601	3.77401e-51	Os08g0550600	Down
7d	-9.45485	5.88262e-94	Os08g0561800	Down
7d	-3.60975	2.98427e-30	Os08g0562800	Down
7d	-8.60511	1.64541e-12	Os09g0107400	Down
7d	-5.56118	0.000188503	Os09g0323400	Down
7d	-3.6208	3.71881e-26	Os09g0376400	Down
7d	-5.03434	3.25138e-22	Os09g0400000	Down
7d	-3.868	2.79523e-44	Os09g0419100	Down
7d	-5.54035	2.44326e-282	Os09g0427300	Down
7d	-12.3679	9.78571e-34	Os09g0496250	Down
7d	-4.22907	3.08367e-10	Os09g0512000	Down
7d	-6.6483	6.06425e-07	Os09g0523200	Down
0d	8.96822	1.28455e-13	Os01g0113400	Up
0d	5.08742	0.00144314	Os01g0114000	Up
0d	10.2649	7.31034e-18	Os01g0114200	Up
0d	5.7109	2.23017e-83	Os01g0114300	Up
0d	9.80454	2.50441e-16	Os01g0114550	Up
0d	8.75192	6.07215e-13	Os01g0115100	Up
0d	8.38578	7.84308e-12	Os01g0115300	Up
0d	7.76944	5.21071e-10	Os01g0146200	Up
0d	6.57137	2.4899e-34	Os01g0150950	Up
0d	6.60585	1.77371e-07	Os01g0152951	Up
0d	2.1464	3.22499e-06	Os01g0176800	Up
0d	12.4498	6.61486e-26	Os01g0520180	Up
0d	2.97718	4.08449e-06	Os01g0594800	Up
0d	6.92648	1.18814e-07	Os01g0604000	Up
0d	7.01367	3.18095e-96	Os01g0687700	Up
0d	2.29116	1.09473e-40	Os01g0890500	Up
0d	10.4648	1.44503e-18	Os01g0974600	Up
0d	2.97135	2.18677e-105	Os10g0195175	Up
0d	14.3648	3.90166e-34	Os10g0204300	Up
0d	10.8	1.00107e-19	Os10g0204400	Up
0d	6.03841	6.32933e-31	Os10g0205802	Up
0d	5.79117	9.08523e-05	Os10g0206000	Up
0d	10.9424	3.0397e-20	Os10g0317300	Up
0d	5.73543	2.52095e-07	Os10g0318700	Up
0d	11.7132	4.78195e-23	Os10g0322300	Up
0d	3.39413	2.51573e-30	Os10g0343500	Up
0d	10.2941	9.74085e-24	Os10g0357700	Up
0d	10.6672	2.85838e-19	Os10g0360600	Up
0d	12.5513	1.06681e-34	Os10g0365800	Up
0d	12.2507	3.61479e-25	Os10g0366400	Up
0d	11.2576	2.12451e-21	Os10g0370100	Up
0d	7.44285	1.10718e-77	Os10g0370800	Up
0d	10.9181	3.81012e-20	Os10g0371200	Up
0d	5.45982	9.86144e-05	ENSRNA049466168	Up
0d	3.88758	2.97097e-05	Os10g0391801	Up
0d	8.24923	1.02092e-151	Os10g0392500	Up
0d	8.21421	2.67198e-11	Os10g0397500	Up
0d	3.00722	0.00029229	Os10g0423501	Up
0d	2.31037	8.07389e-09	Os10g0432400	Up
0d	6.56695	9.55014e-07	Os10g0449400	Up
0d	8.13692	1.09783e-54	Os10g0488300	Up
0d	4.00193	1.54383e-05	Os10g0504900	Up
0d	5.5049	2.48346e-129	Os10g0549500	Up
0d	2.79028	2.75967e-168	Os11g0102600	Up
0d	3.42018	2.94866e-37	Os11g0102700	Up
0d	3.12808	1.17724e-69	Os11g0187500	Up
0d	5.96792	2.8e-05	Os11g0204100	Up
0d	13.7097	3.18446e-31	Os11g0204600	Up
0d	9.43037	4.85202e-20	Os11g0204800	Up
0d	6.43138	4.13244e-07	Os11g0205300	Up
0d	4.95016	2.58312e-07	Os11g0209502	Up
0d	4.22232	1.13007e-79	Os11g0235700	Up
0d	9.32301	1.13365e-14	Os11g0243600	Up
0d	7.7933	5.29047e-10	Os11g0415450	Up
0d	10.4445	1.81264e-18	Os11g0427401	Up
0d	2.65761	5.92716e-17	Os11g0470500	Up
0d	6.48024	5.88423e-33	Os11g0491600	Up
0d	11.9588	5.16872e-24	Os11g0515700	Up
0d	2.83954	2.0473e-30	Os11g0556132	Up
0d	13.3462	1.1645e-29	Os11g0558566	Up
0d	8.34732	1.18035e-11	Os11g0623200	Up
0d	10.821	9.65488e-20	Os11g0623700	Up
0d	7.3306	1.01222e-08	Os11g0625900	Up
0d	5.42967	6.16642e-24	Os11g0628000	Up
0d	3.93399	4.00288e-10	Os11g0631800	Up
0d	2.94311	2.98931e-11	Os11g0636050	Up
0d	7.95738	1.56495e-10	Os11g0639300	Up
0d	6.29843	4.57204e-06	Os11g0639400	Up
0d	13.2794	2.27269e-29	Os11g0639600	Up
0d	10.6462	3.34968e-19	Os11g0640000	Up
0d	12.9332	6.29322e-28	Os11g0640300	Up
0d	3.32459	5.91711e-55	Os11g0684100	Up
0d	13.941	3.07949e-32	Os11g0685200	Up
0d	9.42775	4.37811e-15	Os11g0685400	Up
0d	5.45074	1.55356e-49	Os11g0685700	Up
0d	13.5869	1.15581e-30	Os11g0686100	Up
0d	12.0493	2.31713e-24	Os11g0687800	Up
0d	9.29829	1.2589e-14	Os11g0688832	Up
0d	6.78663	1.02536e-170	Os11g0689800	Up
0d	10.2157	1.14116e-17	Os11g0691800	Up
0d	10.1629	1.60233e-17	Os11g0692000	Up
0d	9.9637	9.49444e-17	Os11g0692400	Up
0d	7.26506	1.40995e-08	Os11g0694500	Up
0d	8.4083	7.3078e-12	Os11g0694600	Up
0d	6.45387	2.39899e-06	Os11g0695975	Up
0d	14.3154	6.50014e-34	Os11g0696600	Up
0d	10.508	1.02629e-18	Os11g0697001	Up
0d	11.8453	1.31505e-23	Os11g0697100	Up
0d	14.1637	3.24956e-33	Os11g0701700	Up
0d	2.04304	7.55392e-58	Os11g0704000	Up
0d	8.15181	4.10953e-11	Os12g0111000	Up
0d	8.51836	3.23683e-12	Os12g0121200	Up
0d	9.02659	4.16731e-14	Os12g0272500	Up
0d	2.83933	5.97878e-80	Os12g0275400	Up
0d	9.294	1.18155e-14	Os12g0278900	Up
0d	4.44477	3.16757e-39	Os12g0282400	Up
0d	8.29823	1.43854e-11	Os12g0283300	Up
0d	7.33105	9.7804e-09	Os12g0284250	Up
0d	6.78194	2.04053e-10	Os12g0289833	Up
0d	11.6074	1.15695e-22	Os12g0409800	Up
0d	3.70856	1.55338e-119	Os12g0416900	Up
0d	11.8529	1.24042e-23	Os12g0425500	Up
0d	13.5945	1.00963e-30	Os12g0425800	Up
0d	3.94352	2.38583e-08	Os12g0428700	Up
0d	11.4021	6.24931e-22	Os12g0547100	Up
0d	11.2126	3.2432e-21	Os12g0548800	Up
0d	10.818	8.92424e-20	Os12g0549700	Up
0d	15.017	3.63437e-37	Os12g0550600	Up
0d	4.95761	4.14569e-21	Os12g0591101	Up
0d	3.82817	6.76982e-15	Os12g0630750	Up
0d	3.29879	2.761e-05	Os02g0142950	Up
0d	6.36037	5.79192e-06	Os02g0260900	Up
0d	2.85643	2.73545e-130	Os02g0264700	Up
0d	13.1297	9.55999e-29	Os02g0297550	Up
0d	5.88195	6.31866e-05	Os02g0615500	Up
0d	6.45397	1.85094e-06	ENSRNA049471090	Up
0d	3.28623	5.39134e-06	Os02g0807800	Up
0d	2.39032	0.000365116	Os03g0178550	Up
0d	6.90497	1.27123e-07	Os03g0178600	Up
0d	9.77017	6.10304e-61	Os03g0180500	Up
0d	12.2767	2.80577e-25	Os03g0202500	Up
0d	13.114	1.44946e-28	Os03g0204300	Up
0d	16.4753	2.37404e-44	Os03g0223301	Up
0d	3.5853	1.64822e-67	Os03g0235400	Up
0d	5.74452	9.0332e-05	Os03g0436100	Up
0d	10.7444	1.0807e-19	Os03g0438400	Up
0d	2.89053	2.4907e-09	Os03g0577350	Up
0d	8.26819	1.87327e-22	Os03g0592100	Up
0d	2.26876	1.5387e-66	Os03g0595800	Up
0d	10.1266	2.22386e-17	Os03g0596200	Up
0d	9.51052	2.83927e-48	Os04g0103800	Up
0d	9.17907	2.95669e-14	Os04g0126500	Up
0d	5.79889	1.94734e-169	Os04g0127200	Up
0d	6.28662	4.28638e-16	Os04g0132900	Up
0d	10.3703	3.02883e-18	Os04g0152000	Up
0d	11.0524	1.299e-20	Os04g0172560	Up
0d	6.00776	2.33328e-05	Os04g0202700	Up
0d	5.69657	0.000110756	Os04g0202800	Up
0d	2.0361	6.00806e-11	Os04g0205200	Up
0d	7.31776	4.05843e-12	Os04g0314500	Up
0d	8.39922	5.50664e-16	Os04g0323500	Up
0d	13.7934	1.37203e-31	Os04g0323800	Up
0d	6.76989	3.28761e-07	Os04g0325300	Up
0d	7.43593	6.93117e-29	Os04g0326300	Up
0d	4.78696	5.6319e-05	Os04g0328900	Up
0d	7.26507	1.37594e-08	Os04g0329200	Up
0d	6.81666	3.11615e-07	Os04g0329300	Up
0d	6.77421	2.84649e-45	Os04g0329500	Up
0d	7.34509	2.29806e-09	Os04g0329650	Up
0d	6.6208	7.27077e-07	Os04g0332700	Up
0d	15.4769	2.26736e-39	Os04g0429450	Up
0d	13.1139	1.10489e-28	Os04g0442800	Up
0d	4.68567	3.5711e-40	Os04g0638901	Up
0d	6.86133	1.6563e-07	Os05g0130500	Up
0d	4.1919	6.25064e-253	Os05g0130600	Up
0d	4.61998	1.56382e-179	Os05g0133100	Up
0d	8.96797	1.38002e-13	Os05g0191700	Up
0d	11.3902	8.50191e-22	Os05g0192700	Up
0d	10.4845	1.22776e-18	Os05g0193600	Up
0d	5.11128	3.76951e-12	Os05g0193700	Up
0d	11.5357	2.02747e-22	Os05g0193800	Up
0d	11.1332	6.22962e-21	Os05g0202550	Up
0d	3.03585	0.000442185	Os05g0225800	Up
0d	7.35342	2.03669e-17	Os05g0235701	Up
0d	2.78529	3.26593e-58	Os05g0239900	Up
0d	7.68331	1.28482e-09	Os05g0309000	Up
0d	10.6282	4.04749e-19	Os05g0392900	Up
0d	10.4435	1.25702e-18	Os05g0501001	Up
0d	8.60979	9.8895e-176	Os06g0204100	Up
0d	5.17984	7.76719e-21	Os06g0355150	Up
0d	5.48345	0.000281901	Os06g0474600	Up
0d	8.06831	7.86327e-11	Os06g0591050	Up
0d	9.52526	2.19443e-15	Os06g0606250	Up
0d	12.7173	4.27388e-27	Os06g0614400	Up
0d	9.63168	5.63396e-40	Os06g0616400	Up
0d	5.74819	0.000159112	Os06g0626766	Up
0d	2.29642	1.44127e-07	Os06g0627400	Up
0d	9.47524	3.16505e-15	Os06g0630850	Up
0d	4.4605	0.00317722	Os06g0689483	Up
0d	8.21686	2.54329e-15	Os06g0702100	Up
0d	3.93014	3.79311e-136	Os06g0707350	Up
0d	9.24431	1.75429e-14	Os06g0721600	Up
0d	10.6396	3.16834e-14	Os06g0723400	Up
0d	11.2829	1.74102e-21	Os07g0103000	Up
0d	8.39296	8.35315e-12	Os07g0152500	Up
0d	7.16056	2.66792e-08	Os07g0173601	Up
0d	6.88405	1.61253e-07	Os07g0173850	Up
0d	7.93681	1.92806e-10	Os07g0174766	Up
0d	10.5808	6.23422e-19	Os07g0515200	Up
0d	2.68685	0.000197329	Os07g0523400	Up
0d	11.1357	5.93227e-21	Os07g0541600	Up
0d	8.62661	1.46632e-12	Os07g0596200	Up
0d	13.1112	1.204e-28	Os07g0597400	Up
0d	3.53207	0.000388124	Os07g0605275	Up
0d	5.06704	1.31297e-50	Os08g0185701	Up
0d	3.44555	1.74819e-40	Os08g0225050	Up
0d	3.56632	3.62392e-11	Os08g0250100	Up
0d	5.46849	3.90056e-47	Os08g0261000	Up
0d	8.93183	1.96414e-13	Os08g0265000	Up
0d	5.95726	6.65671e-08	Os08g0266225	Up
0d	14.3779	3.43606e-34	Os08g0276000	Up
0d	6.19677	7.86205e-06	Os08g0278750	Up
0d	9.26116	1.50752e-14	Os08g0285301	Up
0d	7.54262	1.50196e-321	Os08g0287800	Up
0d	12.8913	9.49111e-28	Os08g0290500	Up
0d	10.5041	1.04595e-18	Os08g0290900	Up
0d	4.82145	9.19633e-52	Os08g0298800	Up
0d	4.9614	3.22131e-321	Os08g0304900	Up
0d	11.6975	4.82409e-23	Os08g0310300	Up
0d	9.34644	8.6858e-15	Os08g0324300	Up
0d	11.7004	3.84209e-23	Os08g0330800	Up
0d	7.00663	1.75672e-25	Os08g0330900	Up
0d	11.9784	3.423e-24	Os08g0355500	Up
0d	9.13816	3.64345e-14	Os08g0376100	Up
0d	6.33752	9.20134e-07	Os08g0391800	Up
0d	6.46305	3.06451e-21	Os08g0528700	Up
0d	9.67478	7.38422e-16	Os08g0529501	Up
0d	8.81418	3.14311e-12	Os08g0534350	Up
0d	9.31468	9.95226e-15	Os08g0534400	Up
0d	7.61993	1.42881e-09	Os08g0535000	Up
0d	7.46832	3.74279e-09	Os08g0537001	Up
0d	7.14239	3.03083e-08	Os08g0537002	Up
0d	4.26598	4.21394e-09	Os09g0111300	Up
0d	9.56219	1.74045e-39	Os09g0124300	Up
0d	6.71555	3.32623e-10	Os09g0273600	Up
0d	12.5842	6.74379e-34	Os09g0319701	Up
0d	4.83239	4.04713e-27	Os09g0322300	Up
0d	3.98913	7.18229e-36	Os09g0328332	Up
0d	9.22322	2.36245e-14	Os09g0339601	Up
0d	11.1853	3.9947e-21	Os09g0347900	Up
0d	5.08683	1.305e-07	Os09g0443400	Up
0d	2.62977	9.34907e-09	Os09g0519100	Up
3d	9.06556	5.86195e-14	Os01g0113400	Up
3d	4.83113	0.00334021	Os01g0114000	Up
3d	9.92595	9.80858e-17	Os01g0114200	Up
3d	5.82652	1.09239e-79	Os01g0114300	Up
3d	9.47833	3.22965e-15	Os01g0114550	Up
3d	8.51837	3.22001e-12	Os01g0115100	Up
3d	7.20299	1.75985e-08	Os01g0115300	Up
3d	7.2354	1.44242e-08	Os01g0146200	Up
3d	7.58595	4.05299e-13	Os01g0150950	Up
3d	3.88255	0.00276509	Os01g0152951	Up
3d	2.3124	0.000113285	Os01g0176800	Up
3d	11.3982	6.56994e-22	Os01g0520180	Up
3d	6.60164	7.1839e-07	Os01g0594800	Up
3d	6.5633	2.52276e-07	Os01g0604000	Up
3d	5.37176	1.86387e-165	Os01g0687700	Up
3d	3.66507	3.50091e-23	Os01g0890500	Up
3d	6.53003	1.66092e-25	Os01g0974600	Up
3d	3.16149	1.96167e-81	Os10g0195175	Up
3d	13.9009	4.54569e-32	Os10g0204300	Up
3d	4.67688	5.16498e-43	Os10g0204400	Up
3d	7.77311	5.45459e-26	Os10g0205802	Up
3d	6.62628	8.41284e-07	Os10g0206000	Up
3d	11.3964	6.22749e-22	Os10g0317300	Up
3d	7.26714	1.17904e-08	Os10g0318700	Up
3d	11.646	7.71521e-23	Os10g0322300	Up
3d	5.11317	2.91085e-25	Os10g0343500	Up
3d	9.95339	2.81483e-22	Os10g0357700	Up
3d	10.7673	1.17819e-19	Os10g0360600	Up
3d	14.718	8.97767e-36	Os10g0365800	Up
3d	12.0405	2.27606e-24	Os10g0366400	Up
3d	11.0845	8.95333e-21	Os10g0370100	Up
3d	9.69091	1.2438e-40	Os10g0370800	Up
3d	9.84653	1.06788e-16	Os10g0371200	Up
3d	3.76471	1.11823e-07	ENSRNA049466168	Up
3d	7.6211	4.45536e-10	Os10g0391801	Up
3d	7.80302	1.08422e-139	Os10g0392500	Up
3d	7.69783	7.48796e-10	Os10g0397500	Up
3d	2.47419	3.24155e-05	Os10g0423501	Up
3d	2.75418	2.77969e-10	Os10g0432400	Up
3d	4.91351	0.00284019	Os10g0449400	Up
3d	7.00575	1.18508e-86	Os10g0488300	Up
3d	2.75866	8.36552e-06	Os10g0504900	Up
3d	6.23827	3.9453e-102	Os10g0549500	Up
3d	2.93036	7.91699e-242	Os11g0102600	Up
3d	4.04866	3.54357e-66	Os11g0102700	Up
3d	3.36114	1.95634e-68	Os11g0187500	Up
3d	5.20345	0.0012266	Os11g0204100	Up
3d	13.7749	1.61192e-31	Os11g0204600	Up
3d	11.6624	6.36128e-23	Os11g0204800	Up
3d	6.85206	1.58532e-07	Os11g0205300	Up
3d	3.01359	1.85652e-06	Os11g0209502	Up
3d	2.87366	2.96672e-48	Os11g0235700	Up
3d	8.40898	6.4006e-12	Os11g0243600	Up
3d	6.97143	2.39671e-08	Os11g0415450	Up
3d	10.5315	8.52796e-19	Os11g0427401	Up
3d	3.17793	6.9617e-12	Os11g0470500	Up
3d	6.09711	1.87784e-35	Os11g0491600	Up
3d	11.6437	7.46538e-23	Os11g0515700	Up
3d	2.75581	1.2254e-20	Os11g0556132	Up
3d	10.9993	5.83896e-27	Os11g0558566	Up
3d	8.28281	1.52916e-11	Os11g0623200	Up
3d	11.8191	1.61261e-23	Os11g0623700	Up
3d	7.83108	3.11869e-10	Os11g0625900	Up
3d	3.34005	1.89127e-16	Os11g0628000	Up
3d	7.25129	1.66098e-08	Os11g0631800	Up
3d	4.46231	2.57892e-10	Os11g0636050	Up
3d	6.26715	5.09854e-06	Os11g0639300	Up
3d	5.83099	6.54619e-05	Os11g0639400	Up
3d	12.6817	6.49519e-27	Os11g0639600	Up
3d	10.2731	6.82557e-18	Os11g0640000	Up
3d	13.0272	2.52758e-28	Os11g0640300	Up
3d	3.7734	2.42682e-60	Os11g0684100	Up
3d	13.4233	5.41806e-30	Os11g0685200	Up
3d	8.99135	1.28486e-13	Os11g0685400	Up
3d	3.35609	7.8223e-24	Os11g0685700	Up
3d	13.1767	5.99347e-29	Os11g0686100	Up
3d	11.5077	2.58833e-22	Os11g0687800	Up
3d	8.16141	3.31233e-11	Os11g0688832	Up
3d	7.22706	6.87693e-104	Os11g0689800	Up
3d	9.89589	1.1698e-16	Os11g0691800	Up
3d	9.48507	2.84863e-15	Os11g0692000	Up
3d	9.49855	3.0949e-15	Os11g0692400	Up
3d	6.13584	9.09171e-06	Os11g0694500	Up
3d	8.05637	7.90544e-11	Os11g0694600	Up
3d	7.25144	1.36544e-08	Os11g0695975	Up
3d	11.052	1.13479e-52	Os11g0696600	Up
3d	10.4125	2.25622e-18	Os11g0697001	Up
3d	11.7913	2.27622e-23	Os11g0697100	Up
3d	13.5437	1.72735e-30	Os11g0701700	Up
3d	3.5057	6.60282e-87	Os11g0704000	Up
3d	8.49175	3.41879e-12	Os12g0111000	Up
3d	9.41956	4.61912e-15	Os12g0121200	Up
3d	8.81511	3.61589e-13	Os12g0272500	Up
3d	3.18903	9.1797e-108	Os12g0275400	Up
3d	6.29439	5.94043e-09	Os12g0278900	Up
3d	6.00262	5.83159e-18	Os12g0282400	Up
3d	8.04744	7.96751e-11	Os12g0283300	Up
3d	7.63838	1.08956e-09	Os12g0284250	Up
3d	5.49201	2.36254e-09	Os12g0289833	Up
3d	11.9123	7.18077e-24	Os12g0409800	Up
3d	4.14294	6.45541e-108	Os12g0416900	Up
3d	11.2484	2.20714e-21	Os12g0425500	Up
3d	11.5318	2.03642e-43	Os12g0425800	Up
3d	7.52321	6.99288e-10	Os12g0428700	Up
3d	10.7194	1.84831e-19	Os12g0547100	Up
3d	10.7673	1.17674e-19	Os12g0548800	Up
3d	9.81507	2.22081e-16	Os12g0549700	Up
3d	14.5245	7.11695e-35	Os12g0550600	Up
3d	5.37057	8.65311e-14	Os12g0591101	Up
3d	5.47088	5.85051e-12	Os12g0630750	Up
3d	3.63805	0.000176257	Os02g0142950	Up
3d	5.83077	7.5414e-05	Os02g0260900	Up
3d	3.99104	4.70076e-113	Os02g0264700	Up
3d	10.4124	2.85029e-24	Os02g0297550	Up
3d	5.95286	2.55847e-05	Os02g0615500	Up
3d	7.31363	1.08938e-08	ENSRNA049471090	Up
3d	2.57494	2.66588e-05	Os02g0807800	Up
3d	3.26429	0.000200702	Os03g0178550	Up
3d	7.13593	3.77087e-08	Os03g0178600	Up
3d	10.9908	6.32629e-27	Os03g0180500	Up
3d	11.9072	7.92045e-24	Os03g0202500	Up
3d	12.6599	9.46244e-27	Os03g0204300	Up
3d	15.911	1.55905e-41	Os03g0223301	Up
3d	4.14932	1.34376e-92	Os03g0235400	Up
3d	5.06566	0.00144587	Os03g0436100	Up
3d	11.0301	1.35263e-20	Os03g0438400	Up
3d	3.09869	1.41238e-10	Os03g0577350	Up
3d	6.33749	9.33757e-32	Os03g0592100	Up
3d	2.73188	2.61818e-80	Os03g0595800	Up
3d	10.1487	1.73165e-17	Os03g0596200	Up
3d	9.83329	1.24011e-41	Os04g0103800	Up
3d	8.49171	3.60077e-12	Os04g0126500	Up
3d	5.44196	3.70585e-202	Os04g0127200	Up
3d	8.89841	1.90847e-13	Os04g0132900	Up
3d	8.90356	2.3053e-13	Os04g0152000	Up
3d	8.93654	7.57181e-14	Os04g0172560	Up
3d	4.74351	0.00471277	Os04g0202700	Up
3d	6.26715	4.44286e-06	Os04g0202800	Up
3d	2.35869	7.80425e-16	Os04g0205200	Up
3d	9.93342	8.82674e-17	Os04g0314500	Up
3d	10.4817	1.18639e-18	Os04g0323500	Up
3d	13.1434	8.18117e-29	Os04g0323800	Up
3d	6.32842	4.59838e-06	Os04g0325300	Up
3d	5.58819	3.24563e-42	Os04g0326300	Up
3d	6.85217	1.5523e-07	Os04g0328900	Up
3d	6.85204	1.63273e-07	Os04g0329200	Up
3d	7.01032	7.37795e-08	Os04g0329300	Up
3d	7.82118	2.78358e-26	Os04g0329500	Up
3d	7.5381	2.57677e-09	Os04g0329650	Up
3d	8.28291	1.85332e-11	Os04g0332700	Up
3d	12.7118	3.03432e-69	Os04g0429450	Up
3d	12.9101	7.55865e-28	Os04g0442800	Up
3d	6.92052	7.6353e-06	Os04g0638901	Up
3d	5.38752	0.00036601	Os05g0130500	Up
3d	2.31057	5.8087e-77	Os05g0130600	Up
3d	2.66166	1.4494e-54	Os05g0133100	Up
3d	7.2828	1.10693e-08	Os05g0191700	Up
3d	11.5851	1.23811e-22	Os05g0192700	Up
3d	9.74069	4.19622e-16	Os05g0193600	Up
3d	3.67563	8.98827e-12	Os05g0193700	Up
3d	11.9826	3.78821e-24	Os05g0193800	Up
3d	9.98448	8.34056e-17	Os05g0202550	Up
3d	6.55071	1.139e-06	Os05g0225800	Up
3d	9.39828	5.34716e-15	Os05g0235701	Up
3d	3.16787	1.32105e-64	Os05g0239900	Up
3d	7.49842	2.89899e-09	Os05g0309000	Up
3d	11.1667	4.53844e-21	Os05g0392900	Up
3d	8.67258	8.81237e-25	Os05g0501001	Up
3d	9.13846	3.65519e-69	Os06g0204100	Up
3d	5.70677	2.8778e-07	Os06g0355150	Up
3d	5.4987	0.000236405	Os06g0474600	Up
3d	8.11863	5.47163e-11	Os06g0591050	Up
3d	8.65647	1.06818e-12	Os06g0606250	Up
3d	11.6194	6.04927e-30	Os06g0614400	Up
3d	12.2721	2.83175e-25	Os06g0616400	Up
3d	5.78784	5.70712e-05	Os06g0626766	Up
3d	9.52166	1.97873e-15	Os06g0627400	Up
3d	9.96755	6.82906e-17	Os06g0630850	Up
3d	3.83676	0.00359644	Os06g0689483	Up
3d	10.9927	1.85426e-20	Os06g0702100	Up
3d	3.58462	1.90044e-87	Os06g0707350	Up
3d	8.9434	4.09626e-13	Os06g0721600	Up
3d	9.0474	7.03148e-14	Os06g0723400	Up
3d	11.5109	2.3473e-22	Os07g0103000	Up
3d	7.02022	1.42179e-08	Os07g0152500	Up
3d	7.40178	5.44775e-09	Os07g0173601	Up
3d	5.95301	2.66333e-05	Os07g0173850	Up
3d	8.53143	2.94612e-12	Os07g0174766	Up
3d	10.8151	8.52053e-20	Os07g0515200	Up
3d	4.9271	3.2421e-84	Os07g0523400	Up
3d	10.8946	4.15403e-20	Os07g0541600	Up
3d	8.29048	1.46096e-11	Os07g0596200	Up
3d	12.9494	5.17797e-28	Os07g0597400	Up
3d	5.06498	0.00232279	Os07g0605275	Up
3d	3.62353	1.89986e-31	Os08g0185701	Up
3d	4.46142	2.30343e-100	Os08g0225050	Up
3d	3.6775	1.79094e-12	Os08g0250100	Up
3d	6.10285	8.91439e-29	Os08g0261000	Up
3d	7.40183	5.1958e-09	Os08g0265000	Up
3d	7.13079	1.09342e-08	Os08g0266225	Up
3d	11.0871	5.38813e-53	Os08g0276000	Up
3d	6.74349	3.17431e-07	Os08g0278750	Up
3d	9.57019	1.49215e-15	Os08g0285301	Up
3d	12.8109	1.73597e-27	Os08g0287800	Up
3d	12.7742	2.71254e-27	Os08g0290500	Up
3d	5.65229	6.77219e-07	Os08g0290900	Up
3d	5.86781	1.03017e-32	Os08g0298800	Up
3d	5.23282	2.23464e-265	Os08g0304900	Up
3d	11.5906	1.22139e-22	Os08g0310300	Up
3d	9.20706	2.08768e-14	Os08g0324300	Up
3d	10.4701	9.33007e-19	Os08g0330800	Up
3d	6.59138	8.41306e-14	Os08g0330900	Up
3d	12.5957	1.46118e-26	Os08g0355500	Up
3d	7.38579	2.01337e-12	Os08g0376100	Up
3d	7.9135	1.93206e-10	Os08g0391800	Up
3d	6.10833	2.38788e-22	Os08g0528700	Up
3d	9.4613	3.46087e-15	Os08g0529501	Up
3d	10.2738	1.14796e-17	Os08g0534350	Up
3d	5.81073	1.84161e-13	Os08g0534400	Up
3d	7.06572	6.01407e-08	Os08g0535000	Up
3d	7.53795	2.1926e-09	Os08g0537001	Up
3d	7.43007	4.16366e-09	Os08g0537002	Up
3d	3.35556	3.94959e-09	Os09g0111300	Up
3d	11.578	1.30297e-22	Os09g0124300	Up
3d	5.04822	5.78125e-12	Os09g0273600	Up
3d	12.7368	1.27849e-35	Os09g0319701	Up
3d	9.33213	1.1464e-14	Os09g0322300	Up
3d	3.05511	6.19164e-23	Os09g0328332	Up
3d	8.33615	1.13949e-11	Os09g0339601	Up
3d	10.0947	1.64879e-17	Os09g0347900	Up
3d	5.44364	0.000465855	Os09g0443400	Up
3d	2.00862	4.25895e-05	Os09g0519100	Up
5d	8.87982	2.03667e-13	Os01g0113400	Up
5d	5.34326	0.000368918	Os01g0114000	Up
5d	9.69704	4.86495e-16	Os01g0114200	Up
5d	5.83603	6.43071e-90	Os01g0114300	Up
5d	9.34723	6.84188e-15	Os01g0114550	Up
5d	7.96653	1.19929e-10	Os01g0115100	Up
5d	6.84927	1.64757e-07	Os01g0115300	Up
5d	4.92987	2.0621e-07	Os01g0146200	Up
5d	9.91682	9.89518e-17	Os01g0150950	Up
5d	4.5441	0.00207902	Os01g0152951	Up
5d	2.64895	8.64684e-06	Os01g0176800	Up
5d	10.9888	1.88363e-20	Os01g0520180	Up
5d	4.39669	0.000280526	Os01g0594800	Up
5d	7.03926	4.2525e-08	Os01g0604000	Up
5d	3.58475	6.249e-144	Os01g0687700	Up
5d	4.96478	8.05454e-14	Os01g0890500	Up
5d	4.00432	4.04535e-24	Os01g0974600	Up
5d	3.60409	9.56787e-140	Os10g0195175	Up
5d	13.9814	2.02239e-32	Os10g0204300	Up
5d	8.54251	1.28449e-16	Os10g0204400	Up
5d	6.81953	1.40806e-37	Os10g0205802	Up
5d	6.6068	5.25857e-07	Os10g0206000	Up
5d	11.1785	3.75725e-21	Os10g0317300	Up
5d	4.012	4.04668e-07	Os10g0318700	Up
5d	11.6908	4.90892e-23	Os10g0322300	Up
5d	4.72169	1.38031e-13	Os10g0343500	Up
5d	7.50889	6.72857e-58	Os10g0357700	Up
5d	11.5303	1.91226e-22	Os10g0360600	Up
5d	14.5373	6.12341e-35	Os10g0365800	Up
5d	11.7926	1.96998e-23	Os10g0366400	Up
5d	10.9632	2.40798e-20	Os10g0370100	Up
5d	7.47373	4.09828e-40	Os10g0370800	Up
5d	10.5794	5.19846e-19	Os10g0371200	Up
5d	2.88146	4.51501e-05	ENSRNA049466168	Up
5d	6.82937	1.79682e-07	Os10g0391801	Up
5d	8.29063	2.55653e-99	Os10g0392500	Up
5d	8.04896	7.88557e-11	Os10g0397500	Up
5d	2.91658	7.35421e-07	Os10g0423501	Up
5d	2.12362	3.04175e-10	Os10g0432400	Up
5d	5.6065	0.000117029	Os10g0449400	Up
5d	11.8841	8.98843e-24	Os10g0488300	Up
5d	9.45897	1.78176e-15	Os10g0504900	Up
5d	5.74167	1.11449e-106	Os10g0549500	Up
5d	3.68601	1.09938e-277	Os11g0102600	Up
5d	4.08478	5.98211e-65	Os11g0102700	Up
5d	3.16559	1.64903e-57	Os11g0187500	Up
5d	5.90887	2.34052e-05	Os11g0204100	Up
5d	13.506	2.32316e-30	Os11g0204600	Up
5d	11.5287	1.9422e-22	Os11g0204800	Up
5d	6.55827	8.27936e-07	Os11g0205300	Up
5d	2.5146	4.63146e-06	Os11g0209502	Up
5d	2.29014	1.33653e-37	Os11g0235700	Up
5d	7.50734	2.16877e-09	Os11g0243600	Up
5d	6.97672	1.61949e-08	Os11g0415450	Up
5d	10.6007	4.37851e-19	Os11g0427401	Up
5d	4.42714	2.30622e-07	Os11g0470500	Up
5d	5.27073	8.99612e-37	Os11g0491600	Up
5d	11.8279	1.46246e-23	Os11g0515700	Up
5d	2.68277	2.23397e-26	Os11g0556132	Up
5d	12.999	3.24019e-28	Os11g0558566	Up
5d	9.19611	2.26811e-14	Os11g0623200	Up
5d	11.7841	2.1442e-23	Os11g0623700	Up
5d	8.42766	5.66395e-12	Os11g0625900	Up
5d	5.80827	1.72626e-07	Os11g0628000	Up
5d	6.90946	8.81117e-08	Os11g0631800	Up
5d	7.20665	6.01005e-09	Os11g0636050	Up
5d	7.26947	1.0338e-08	Os11g0639300	Up
5d	6.40073	1.71873e-06	Os11g0639400	Up
5d	12.9865	3.63281e-28	Os11g0639600	Up
5d	10.0038	4.82052e-17	Os11g0640000	Up
5d	13.2594	2.59674e-29	Os11g0640300	Up
5d	4.00941	3.06863e-66	Os11g0684100	Up
5d	13.2899	1.94032e-29	Os11g0685200	Up
5d	9.03535	6.78193e-14	Os11g0685400	Up
5d	2.25234	6.12415e-28	Os11g0685700	Up
5d	13.5708	1.26272e-30	Os11g0686100	Up
5d	11.512	2.22626e-22	Os11g0687800	Up
5d	8.49397	3.07043e-12	Os11g0688832	Up
5d	6.63633	1.52908e-113	Os11g0689800	Up
5d	9.96894	7.2004e-17	Os11g0691800	Up
5d	9.68539	5.65536e-16	Os11g0692000	Up
5d	9.11746	4.0386e-14	Os11g0692400	Up
5d	5.83044	4.48199e-05	Os11g0694500	Up
5d	8.23915	1.74012e-11	Os11g0694600	Up
5d	7.00422	5.6249e-08	Os11g0695975	Up
5d	13.9714	2.20786e-32	Os11g0696600	Up
5d	10.648	3.02331e-19	Os11g0697001	Up
5d	12.0238	2.63205e-24	Os11g0697100	Up
5d	13.0858	1.42884e-28	Os11g0701700	Up
5d	3.3973	2.4027e-59	Os11g0704000	Up
5d	8.89443	1.78098e-13	Os12g0111000	Up
5d	7.86146	4.36392e-14	Os12g0121200	Up
5d	9.06601	5.29976e-14	Os12g0272500	Up
5d	3.39254	7.84716e-124	Os12g0275400	Up
[truncated: 370 more rows]
