# Supplementary material for: Transcriptomic and Weighted Gene Co-Expression Network Analysis Reveals Molecular Regulatory Mechanisms of Cold Stress in Rice
Source: Genes (Basel). 2026 May 31;17(6):639. doi: 10.3390/genes17060639 (PMC13298825; doi:10.3390/genes17060639)
Supplement: Supplementary file 1 [file genes-17-00639-s001.zip › Supplementary Table S5.xlsx]

## Sheet: Sheet1
Table S5. Summary of genes in each WGCNA module.
Module	Gene ID
black	Os01g0103400
black	Os01g0106600
black	Os01g0108600
black	Os01g0109500
black	Os01g0112400
black	Os01g0114300
black	Os01g0117300
black	Os01g0118400
black	Os01g0118600
black	Os01g0120300
black	Os01g0121700
black	Os01g0121950
black	Os01g0123900
black	Os01g0124000
black	Os01g0124100
black	Os01g0124200
black	Os01g0124401
black	Os01g0127500
black	Os01g0128200
black	Os01g0129200
black	Os01g0130900
black	Os01g0132000
black	Os01g0132400
black	Os01g0136600
black	Os01g0139000
black	Os01g0141100
black	Os01g0141700
black	Os01g0144200
black	Os01g0144900
black	Os01g0147250
black	Os01g0147400
black	Os01g0148100
black	Os01g0148400
black	Os01g0148500
black	Os01g0151900
black	Os01g0152200
black	Os01g0156300
black	Os01g0157200
black	Os01g0157400
black	Os01g0157500
black	Os01g0157600
black	Os01g0158566
black	Os01g0158600
black	Os01g0159300
black	Os01g0159800
black	Os01g0162001
black	Os01g0162500
black	Os01g0166500
black	Os01g0167900
black	Os01g0176400
black	Os01g0178200
black	Os01g0178850
black	Os01g0179000
black	Os01g0179600
black	Os01g0186000
black	Os01g0189100
black	Os01g0192300
black	Os01g0198500
black	Os01g0202500
black	Os01g0207400
black	Os01g0208400
black	Os01g0210300
black	Os01g0211800
black	Os01g0219200
black	Os01g0219500
black	Os01g0219600
black	Os01g0221500
black	Os01g0223900
black	Os01g0225400
black	Os01g0229400
black	Os01g0231600
black	Os01g0232200
black	Os01g0236300
black	Os01g0244400
black	Os01g0245700
black	Os01g0245901
black	Os01g0246601
black	Os01g0246700
black	Os01g0247900
black	Os01g0248701
black	Os01g0252300
black	Os01g0253400
black	Os01g0253900
black	Os01g0254300
black	Os01g0256500
black	Os01g0264400
black	Os01g0266100
black	Os01g0267800
black	Os01g0278000
black	Os01g0281200
black	Os01g0283700
black	Os01g0284500
black	Os01g0287400
black	Os01g0288200
black	Os01g0290700
black	Os01g0293100
black	Os01g0296450
black	Os01g0303600
black	Os01g0309100
black	Os01g0311800
black	Os01g0313300
black	Os01g0314100
black	Os01g0314800
black	Os01g0323300
black	Os01g0329300
black	Os01g0331100
black	Os01g0348900
black	Os01g0357900
black	Os01g0363300
black	Os01g0384800
black	Os01g0388101
black	Os01g0508000
black	Os01g0510200
black	Os01g0520600
black	Os01g0525100
black	Os01g0530100
black	Os01g0532100
black	Os01g0534900
black	Os01g0541800
black	Os01g0547000
black	Os01g0565900
black	Os01g0571500
black	Os01g0574800
black	Os01g0579000
black	Os01g0580500
black	Os01g0581400
black	Os01g0582600
black	Os01g0583900
black	Os01g0584100
black	Os01g0587500
black	Os01g0588000
black	Os01g0590200
black	Os01g0592900
black	Os01g0594300
black	Os01g0601200
black	Os01g0606900
black	Os01g0607000
black	Os01g0609300
black	Os01g0614300
black	Os01g0615200
black	Os01g0618000
black	Os01g0620800
black	Os01g0621200
black	Os01g0621600
black	Os01g0623500
black	Os01g0624400
black	Os01g0625900
black	Os01g0626400
black	Os01g0630900
black	Os01g0631500
black	Os01g0631900
black	Os01g0634900
black	Os01g0636400
black	Os01g0639600
black	Os01g0647200
black	Os01g0651400
black	Os01g0651932
black	Os01g0652000
black	Os01g0652100
black	Os01g0664200
black	Os01g0668100
black	Os01g0672400
black	Os01g0675000
black	Os01g0677400
black	Os01g0685400
black	Os01g0687300
black	Os01g0687400
black	Os01g0687700
black	Os01g0691200
black	Os01g0691400
black	Os01g0693400
black	Os01g0697700
black	Os01g0699400
black	Os01g0699900
black	Os01g0706600
black	Os01g0709500
black	Os01g0712500
black	Os01g0712800
black	Os01g0714600
black	Os01g0717650
black	Os01g0718000
black	Os01g0718500
black	Os01g0719300
black	Os01g0719800
black	Os01g0719700
black	Os01g0721400
black	Os01g0725000
black	Os01g0727500
black	Os01g0727700
black	Os01g0728100
black	Os01g0728150
black	Os01g0732801
black	Os01g0740350
black	Os01g0743200
black	Os01g0745700
black	Os01g0750100
black	Os01g0753800
black	Os01g0756200
black	Os01g0760000
black	Os01g0768300
black	Os01g0770700
black	Os01g0772100
black	Os01g0773000
black	Os01g0778400
black	Os01g0782300
black	Os01g0784900
black	Os01g0785300
black	Os01g0786500
black	Os01g0787600
black	Os01g0788700
black	Os01g0789000
black	Os01g0794600
black	Os01g0795400
black	Os01g0799500
black	Os01g0805400
black	Os01g0810100
black	Os01g0814100
black	Os01g0814150
black	Os01g0816100
black	Os01g0819500
black	Os01g0821600
black	Os01g0822001
black	Os01g0822900
black	Os01g0823900
black	Os01g0825000
black	Os01g0825800
black	Os01g0827300
black	Os01g0827700
black	Os01g0829100
black	Os01g0834100
black	Os01g0834900
black	Os01g0835700
black	Os01g0837000
black	Os01g0839100
black	Os01g0844700
black	Os01g0848900
black	Os01g0854800
black	Os01g0857200
black	Os01g0858350
black	Os01g0860400
black	Os01g0863100
black	Os01g0863300
black	Os01g0868000
black	Os01g0868900
black	Os01g0875800
black	Os01g0878900
black	Os01g0879300
black	Os01g0882400
black	Os01g0883800
black	Os01g0884300
black	Os01g0886600
black	Os01g0888800
black	Os01g0889400
black	Os01g0895000
black	Os01g0898500
black	Os01g0899700
black	Os01g0901700
black	Os01g0907200
black	Os01g0908200
black	Os01g0908700
black	Os01g0909400
black	Os01g0917900
black	Os01g0923200
black	Os01g0924933
black	Os01g0925400
black	Os01g0927500
black	Os01g0929200
black	Os01g0930900
black	Os01g0933200
black	Os01g0933900
black	Os01g0934400
black	Os01g0936600
black	Os01g0937100
black	Os01g0937900
black	Os01g0946550
black	Os01g0946600
black	Os01g0952000
black	Os01g0954500
black	Os01g0955100
black	Os01g0958200
black	Os01g0958500
black	Os01g0960200
black	Os01g0961200
black	Os01g0962300
black	Os01g0963000
black	Os01g0965800
black	Os01g0971400
black	Os01g0972000
black	Os01g0974701
black	Os01g0975000
black	Os10g0124100
black	Os10g0126500
black	Os10g0137300
black	Os10g0148800
black	Os10g0149000
black	Os10g0149100
black	Os10g0149200
black	Os10g0149800
black	Os10g0150000
black	Os10g0150300
black	Os10g0150400
black	Os10g0150600
black	Os10g0150700
black	Os10g0150800
black	Os10g0154500
black	Os10g0154700
black	Os10g0160100
black	Os10g0167600
black	Os10g0181100
black	Os10g0182300
black	Os10g0186200
black	Os10g0188250
black	Os10g0188900
black	Os10g0195000
black	Os10g0195175
black	Os10g0198100
black	Os10g0205802
black	Os10g0207400
black	Os10g0213800
black	Os10g0320001
black	Os10g0323500
black	Os10g0325400
black	Os10g0337700
black	Os10g0340600
black	Os10g0357700
black	Os10g0362700
black	Os10g0363300
black	Os10g0364900
black	Os10g0365800
black	Os10g0370500
black	Os10g0370700
black	Os10g0371200
black	Os10g0372500
black	Os10g0372700
black	Os10g0372800
black	Os10g0376400
black	Os10g0377300
black	Os10g0389100
black	Os10g0390100
black	Os10g0390500
black	Os10g0391500
black	Os10g0392400
black	Os10g0392500
black	Os10g0404900
black	Os10g0412700
black	Os10g0413400
black	Os10g0413700
black	Os10g0413900
black	Os10g0414000
black	Os10g0419300
black	Os10g0419400
black	Os10g0422800
black	Os10g0425700
black	Os10g0427900
black	Os10g0428200
black	Os10g0432200
black	Os10g0443000
black	Os10g0450800
black	Os10g0456800
black	Os10g0463200
black	Os10g0468800
black	Os10g0469700
black	Os10g0472400
black	Os10g0474800
black	Os10g0476500
black	Os10g0477600
black	Os10g0481200
black	Os10g0484800
black	Os10g0488300
black	Os10g0489000
black	Os10g0489650
black	Os10g0493300
black	Os10g0496600
black	Os10g0497900
black	Os10g0499200
black	Os10g0501500
black	Os10g0502100
black	Os10g0504650
black	Os10g0505500
black	Os10g0505700
black	Os10g0506900
black	Os10g0507000
black	Os10g0507500
black	Os10g0509600
black	Os10g0510300
black	Os10g0514901
black	Os10g0518400
black	Os10g0520400
black	Os10g0521900
black	Os10g0522900
black	Os10g0524300
black	Os10g0524500
black	Os10g0524600
black	Os10g0525000
black	Os10g0528300
black	Os10g0529800
black	Os10g0531900
black	Os10g0532800
black	Os10g0536700
black	Os10g0540300
black	Os10g0540900
black	Os10g0541700
black	Os10g0542900
black	Os10g0544600
black	Os10g0548800
black	Os10g0549500
black	Os10g0551700
black	Os10g0551800
black	Os10g0552300
black	Os10g0555100
black	Os10g0555300
black	Os10g0555600
black	Os10g0560700
black	Os10g0561300
black	Os10g0561800
black	Os10g0563900
black	Os10g0570700
black	Os10g0576900
black	Os10g0578950
black	Os11g0100200
black	Os11g0101200
black	Os11g0102700
black	Os11g0102800
black	Os11g0102900
black	Os11g0114900
black	Os11g0115100
black	Os11g0116400
black	Os11g0125500
black	Os11g0125900
black	Os11g0126900
black	Os11g0129500
black	Os11g0129700
black	Os11g0134700
black	Os11g0139700
black	Os11g0141100
black	Os11g0150200
black	Os11g0157701
black	Os11g0166100
black	Os11g0166450
black	Os11g0169700
black	Os11g0170000
black	Os11g0178800
black	Os11g0179000
black	Os11g0182200
black	Os11g0195800
black	Os11g0200950
black	Os11g0204800
black	Os11g0205500
black	Os11g0205800
black	Os11g0207200
black	Os11g0208000
black	Os11g0208100
black	Os11g0210100
black	Os11g0211800
black	Os11g0213500
black	Os11g0215400
black	Os11g0224900
black	Os11g0226201
black	Os11g0227000
black	Os11g0232000
black	Os11g0237700
black	Os11g0239500
black	Os11g0240600
black	Os11g0249300
black	Os11g0272300
black	Os11g0282300
black	Os11g0291500
black	Os11g0300600
black	Os11g0300700
black	Os11g0427700
black	Os11g0427800
black	Os11g0434000
black	Os11g0435301
black	Os11g0438000
black	Os11g0442380
black	Os11g0444700
black	Os11g0459400
black	Os11g0462100
black	Os11g0470600
black	Os11g0470966
black	Os11g0471100
black	Os11g0472600
black	Os11g0474566
black	Os11g0484400
black	Os11g0491600
black	Os11g0494100
black	Os11g0499600
black	Os11g0502700
black	Os11g0507200
black	Os11g0508301
black	Os11g0513900
black	Os11g0514000
black	Os11g0514800
black	Os11g0515000
black	Os11g0517400
black	Os11g0517800
black	Os11g0521000
black	Os11g0523500
black	Os11g0527000
black	Os11g0527700
black	Os11g0537350
black	Os11g0543100
black	Os11g0545000
black	Os11g0545300
black	Os11g0549605
black	Os11g0549650
black	Os11g0549665
black	Os11g0549690
black	Os11g0550100
black	Os11g0558200
black	Os11g0558566
black	Os11g0569500
black	Os11g0592000
black	Os11g0592100
black	Os11g0592200
black	Os11g0592300
black	Os11g0592900
black	Os11g0605500
black	Os11g0609600
black	Os11g0614400
black	Os11g0634200
black	Os11g0637501
black	Os11g0639100
black	Os11g0640800
black	Os11g0641300
black	Os11g0644100
black	Os11g0646300
black	Os11g0649300
black	Os11g0649600
black	Os11g0653300
black	Os11g0656000
black	Os11g0656100
black	Os11g0665950
black	Os11g0666000
black	Os11g0673200
black	Os11g0676200
black	Os11g0678200
black	Os11g0679700
black	Os11g0682600
black	Os11g0684000
black	Os11g0687100
black	Os11g0687200
black	Os11g0696600
black	Os11g0699532
black	Os11g0700900
black	Os11g0701100
black	Os11g0701200
black	Os11g0701800
black	Os11g0702100
black	Os11g0708000
black	Os12g0100100
black	Os12g0102200
black	Os12g0102350
black	Os12g0105600
black	Os12g0112401
black	Os12g0114000
black	Os12g0114500
black	Os12g0114800
black	Os12g0117100
black	Os12g0121200
black	Os12g0123700
black	Os12g0126000
black	Os12g0126100
black	Os12g0126300
black	Os12g0135100
black	Os12g0138050
black	Os12g0139300
black	Os12g0157000
black	Os12g0157066
black	Os12g0159000
black	Os12g0160100
black	Os12g0163700
black	Os12g0169000
black	Os12g0174100
black	Os12g0174300
black	Os12g0177500
black	Os12g0178250
black	Os12g0178300
black	Os12g0181600
black	Os12g0182900
black	Os12g0183100
black	Os12g0189300
black	Os12g0193800
black	Os12g0198000
black	Os12g0210500
black	Os12g0224000
black	Os12g0233900
black	Os12g0242700
black	Os12g0260500
black	Os12g0274200
black	Os12g0275400
black	Os12g0277000
black	Os12g0294100
black	Os12g0410200
black	Os12g0416900
black	Os12g0425800
black	Os12g0428700
black	Os12g0430900
black	Os12g0433700
black	Os12g0437800
black	Os12g0448900
black	Os12g0451300
black	Os12g0453500
black	Os12g0454600
black	Os12g0460400
black	Os12g0466200
black	Os12g0480100
black	Os12g0507500
black	Os12g0511200
black	Os12g0514300
black	Os12g0516800
black	Os12g0527900
black	Os12g0528100
black	Os12g0548401
black	Os12g0548700
black	Os12g0553200
black	Os12g0554100
black	Os12g0555000
black	Os12g0555200
black	Os12g0555500
black	Os12g0559200
black	Os12g0560900
black	Os12g0570300
black	Os12g0571400
black	Os12g0571600
black	Os12g0573000
black	Os12g0573800
black	Os12g0576100
black	Os12g0576600
black	Os12g0578700
black	Os12g0578800
black	Os12g0583700
black	Os12g0586000
black	Os12g0586300
black	Os12g0590400
black	Os12g0592900
black	Os12g0594600
black	Os12g0595200
black	Os12g0597000
black	Os12g0599700
black	Os12g0603300
black	Os12g0607800
black	Os12g0608500
black	Os12g0610100
black	Os12g0612300
black	Os12g0616500
black	Os12g0618000
black	Os12g0624100
black	Os12g0628100
black	Os12g0630200
black	Os12g0630500
black	Os12g0630600
black	Os12g0632800
black	Os12g0635400
black	Os02g0114300
black	Os02g0114400
black	Os02g0120500
black	Os02g0126600
black	Os02g0129000
black	Os02g0131000
black	Os02g0131100
black	Os02g0134200
black	Os02g0134400
black	Os02g0136400
black	Os02g0141100
black	Os02g0142060
black	Os02g0142100
black	Os02g0142300
black	Os02g0145000
black	Os02g0146900
black	Os02g0147600
black	Os02g0159300
black	Os02g0159400
black	Os02g0162200
black	Os02g0164800
black	Os02g0168100
black	Os02g0170701
black	Os02g0173600
black	Os02g0173650
black	Os02g0179500
black	Os02g0180700
black	Os02g0181300
black	Os02g0181900
black	Os02g0182850
black	Os02g0187700
black	Os02g0189200
black	Os02g0189300
black	Os02g0191600
black	Os02g0194600
black	Os02g0200300
black	Os02g0201300
black	Os02g0206700
black	Os02g0209300
black	Os02g0213100
black	Os02g0218700
black	Os02g0219000
black	Os02g0219200
black	Os02g0221600
black	Os02g0227100
black	Os02g0232900
black	Os02g0236600
black	Os02g0243300
black	Os02g0246900
black	Os02g0247100
black	Os02g0249300
black	Os02g0256800
black	Os02g0259850
black	Os02g0264700
black	Os02g0265800
black	Os02g0285300
black	Os02g0289000
black	Os02g0290900
black	Os02g0308400
black	Os02g0314600
black	Os02g0318200
black	Os02g0320800
black	Os02g0321600
black	Os02g0324400
black	Os02g0327500
black	Os02g0445700
black	Os02g0448000
black	Os02g0467200
black	Os02g0467400
black	Os02g0478050
black	Os02g0479100
black	Os02g0483500
black	Os02g0490000
black	Os02g0490500
black	Os02g0491300
black	Os02g0491400
black	Os02g0498700
black	Os02g0505500
black	Os02g0506100
black	Os02g0508801
black	Os02g0510200
black	Os02g0519700
black	Os02g0521500
black	Os02g0521600
black	Os02g0527200
black	Os02g0528500
black	Os02g0530100
black	Os02g0532500
black	Os02g0533300
black	Os02g0540700
black	Os02g0543200
black	Os02g0548700
black	Os02g0554200
black	Os02g0555300
black	Os02g0557800
black	Os02g0569400
black	Os02g0575200
black	Os02g0576600
black	Os02g0581200
black	Os02g0582800
black	Os02g0586900
black	Os02g0592400
black	Os02g0594651
black	Os02g0594700
black	Os02g0594900
black	Os02g0596000
black	Os02g0596200
black	Os02g0597300
black	Os02g0599200
black	Os02g0600200
black	Os02g0602300
black	Os02g0605400
black	Os02g0605500
black	Os02g0608500
black	Os02g0613200
black	Os02g0616100
black	Os02g0617800
black	Os02g0618200
black	Os02g0623300
black	Os02g0628900
black	Os02g0629000
black	Os02g0630250
black	Os02g0636600
black	Os02g0639500
black	Os02g0640100
black	Os02g0641300
black	Os02g0643600
black	Os02g0643800
black	Os02g0648100
black	Os02g0649800
black	Os02g0649900
black	Os02g0653200
black	Os02g0653900
black	Os02g0658400
black	Os02g0661100
black	Os02g0666250
black	Os02g0666600
black	Os02g0666900
black	Os02g0667300
black	Os02g0671100
black	Os02g0679700
black	Os02g0681200
black	Os02g0682300
black	Os02g0684400
black	Os02g0693500
black	Os02g0695900
black	Os02g0696500
black	Os02g0699800
black	Os02g0702100
black	Os02g0703300
black	Os02g0705400
black	Os02g0707000
black	Os02g0708200
black	Os02g0711900
black	Os02g0712500
black	Os02g0713700
black	Os02g0719600
black	Os02g0720600
black	Os02g0721700
black	Os02g0723400
black	Os02g0726700
black	Os02g0731400
black	Os02g0732800
black	Os02g0736400
black	Os02g0739100
black	Os02g0740400
black	Os02g0743200
black	Os02g0743800
black	Os02g0744100
black	Os02g0744650
black	Os02g0744682
black	Os02g0748300
black	Os02g0753300
black	Os02g0753700
black	Os02g0755000
black	Os02g0755400
black	Os02g0755900
black	Os02g0756200
black	Os02g0757100
black	Os02g0760500
black	Os02g0765800
black	Os02g0767800
black	Os02g0772100
black	Os02g0774200
black	Os02g0778400
black	Os02g0781400
black	Os02g0786500
black	Os02g0790600
black	Os02g0791300
black	Os02g0793500
black	Os02g0796000
black	Os02g0802700
black	Os02g0806350
black	Os02g0807100
black	Os02g0807600
black	Os02g0807700
black	Os02g0807750
black	Os02g0813600
black	Os02g0814300
black	Os02g0815200
black	Os02g0816200
black	Os02g0818450
black	Os02g0819900
black	Os02g0820800
black	Os02g0823900
black	Os02g0826300
black	Os02g0829000
black	Os02g0830200
black	Os02g0831500
black	Os02g0833900
black	Os03g0102500
black	Os03g0103300
black	Os03g0103800
black	Os03g0103900
black	Os03g0107700
black	Os03g0108600
black	Os03g0112900
black	Os03g0113500
black	Os03g0114800
black	Os03g0115700
black	Os03g0116400
black	Os03g0119100
black	Os03g0119300
black	Os03g0121200
black	Os03g0121300
black	Os03g0124300
black	Os03g0124900
black	Os03g0125650
black	Os03g0129100
black	Os03g0129400
black	Os03g0130700
black	Os03g0136700
black	Os03g0145900
black	Os03g0146100
black	Os03g0148300
black	Os03g0149400
black	Os03g0150600
black	Os03g0153500
black	Os03g0154100
black	Os03g0157600
black	Os03g0161400
black	Os03g0167600
black	Os03g0168600
black	Os03g0170701
black	Os03g0176100
black	Os03g0180500
black	Os03g0180900
black	Os03g0181100
black	Os03g0181500
black	Os03g0183000
black	Os03g0183300
black	Os03g0186900
black	Os03g0188500
black	Os03g0194300
black	Os03g0194900
black	Os03g0198600
black	Os03g0201901
black	Os03g0204300
black	Os03g0204900
black	Os03g0207475
black	Os03g0212000
black	Os03g0215900
black	Os03g0216500
black	Os03g0216800
black	Os03g0225700
black	Os03g0227400
black	Os03g0230300
black	Os03g0232400
black	Os03g0235400
black	Os03g0236800
black	Os03g0239000
black	Os03g0243100
black	Os03g0243350
black	Os03g0244700
black	Os03g0244950
black	Os03g0245200
black	Os03g0245300
black	Os03g0245500
black	Os03g0246050
black	Os03g0246500
black	Os03g0247300
black	Os03g0251000
black	Os03g0251800
black	Os03g0253100
black	Os03g0255100
black	Os03g0255500
black	Os03g0257500
black	Os03g0258200
black	Os03g0259100
black	Os03g0259400
black	Os03g0259600
black	Os03g0263000
black	Os03g0263600
black	Os03g0264600
black	Os03g0265600
black	Os03g0265666
black	Os03g0268400
black	Os03g0270000
black	Os03g0270800
black	Os03g0271400
black	Os03g0273800
black	Os03g0280400
black	Os03g0281100
black	Os03g0281900
black	Os03g0284650
black	Os03g0284700
black	Os03g0285200
black	Os03g0286500
black	Os03g0286900
black	Os03g0290900
black	Os03g0293000
black	Os03g0296000
black	Os03g0297900
black	Os03g0299600
black	Os03g0302200
black	Os03g0307500
black	Os03g0323100
black	Os03g0323900
black	Os03g0324900
black	Os03g0327100
black	Os03g0329700
black	Os03g0331700
black	Os03g0346200
black	Os03g0346500
black	Os03g0348900
black	Os03g0351700
black	Os03g0353300
black	Os03g0353701
black	Os03g0356498
black	Os03g0356526
black	Os03g0356540
black	Os03g0356596
black	Os03g0357500
black	Os03g0362200
black	Os03g0363600
black	Os03g0363950
black	Os03g0370400
black	Os03g0371800
black	Os03g0372600
black	Os03g0382350
black	Os03g0385900
black	Os03g0386500
black	Os03g0386700
black	Os03g0389000
black	Os03g0390900
black	Os03g0397600
black	Os03g0400600
black	Os03g0400700
black	Os03g0400800
black	Os03g0402800
black	Os03g0403100
black	Os03g0403501
black	Os03g0413100
black	Os03g0415351
black	Os03g0426350
black	Os03g0436400
black	Os03g0438100
black	Os03g0438400
black	Os03g0568500
black	Os03g0569000
black	Os03g0571900
black	Os03g0577350
black	Os03g0578900
black	Os03g0582900
black	Os03g0583800
black	Os03g0586900
black	Os03g0588600
black	Os03g0589300
black	Os03g0599800
black	Os03g0602300
black	Os03g0603600
black	Os03g0605300
black	Os03g0610400
black	Os03g0610900
black	Os03g0615300
black	Os03g0620400
black	Os03g0628800
black	Os03g0633800
black	Os03g0639100
black	Os03g0640000
black	Os03g0642300
black	Os03g0644600
black	Os03g0654800
black	Os03g0655400
black	Os03g0655600
black	Os03g0656100
black	Os03g0660000
black	Os03g0661600
black	Os03g0661800
black	Os03g0663100
black	Os03g0663400
black	Os03g0664400
black	Os03g0669300
black	Os03g0675500
black	Os03g0676400
black	Os03g0678800
black	Os03g0680100
black	Os03g0683200
black	Os03g0683300
black	Os03g0683500
black	Os03g0687400
black	Os03g0687700
black	Os03g0688000
black	Os03g0689688
black	Os03g0689833
black	Os03g0689866
black	Os03g0708000
black	Os03g0710700
black	Os03g0715600
black	Os03g0721700
black	Os03g0724600
black	Os03g0726500
black	Os03g0731800
black	Os03g0734100
black	Os03g0734200
black	Os03g0734300
black	Os03g0738600
black	Os03g0740200
black	Os03g0746700
black	Os03g0747800
black	Os03g0749300
black	Os03g0757000
black	Os03g0758900
black	Os03g0760800
black	Os03g0762000
black	Os03g0762400
black	Os03g0765400
black	Os03g0768900
black	Os03g0769500
black	Os03g0770851
black	Os03g0773000
black	Os03g0777500
black	Os03g0781600
black	Os03g0782400
black	Os03g0787100
black	Os03g0790500
black	Os03g0791200
black	Os03g0793800
black	Os03g0793900
black	Os03g0794000
black	Os03g0794200
black	Os03g0797000
black	Os03g0801900
black	Os03g0805500
black	Os03g0807500
black	Os03g0813700
black	Os03g0815100
black	Os03g0816800
black	Os03g0817200
black	Os03g0823000
black	Os03g0830400
black	Os03g0830900
black	Os03g0832200
black	Os03g0836300
black	Os03g0836400
black	Os03g0838800
black	Os03g0841100
black	Os03g0844900
black	Os03g0850600
black	Os03g0850900
black	Os03g0852800
black	Os03g0854600
black	Os03g0859100
black	Os03g0861400
black	Os04g0103601
black	Os04g0103700
black	Os04g0103800
black	Os04g0105200
black	Os04g0105400
black	Os04g0107700
black	Os04g0116200
black	Os04g0116800
black	Os04g0116900
black	Os04g0121100
black	Os04g0127200
black	Os04g0149400
black	Os04g0155000
black	Os04g0156200
black	Os04g0160600
black	Os04g0161100
black	Os04g0161400
black	Os04g0172100
black	Os04g0175900
black	Os04g0182200
black	Os04g0196200
black	Os04g0196300
black	Os04g0202500
black	Os04g0218400
black	Os04g0223300
black	Os04g0257500
black	Os04g0259200
black	Os04g0281900
black	Os04g0310800
black	Os04g0314500
black	Os04g0316200
black	Os04g0319600
black	Os04g0326300
black	Os04g0329500
black	Os04g0330301
black	Os04g0340800
black	Os04g0344100
black	Os04g0346800
black	Os04g0347600
black	Os04g0350100
black	Os04g0350700
black	Os04g0373150
black	Os04g0379600
black	Os04g0383100
black	Os04g0388700
black	Os04g0389800
black	Os04g0391500
black	Os04g0394500
black	Os04g0398000
black	Os04g0398900
black	Os04g0402500
black	Os04g0404400
black	Os04g0410600
black	Os04g0418800
black	Os04g0422200
black	Os04g0422600
black	Os04g0429450
black	Os04g0430700
black	Os04g0432300
black	Os04g0433600
black	Os04g0433900
black	Os04g0436000
black	Os04g0437000
black	Os04g0445000
black	Os04g0447100
black	Os04g0447600
black	Os04g0450600
black	Os04g0450701
black	Os04g0451200
black	Os04g0458000
black	Os04g0461600
black	Os04g0462500
black	Os04g0463100
black	Os04g0465800
black	Os04g0470600
black	Os04g0483500
black	Os04g0486950
black	Os04g0487400
black	Os04g0492800
black	Os04g0493100
black	Os04g0495400
black	Os04g0497000
black	Os04g0497200
black	Os04g0498101
black	Os04g0500900
black	Os04g0503100
black	Os04g0505200
black	Os04g0506100
black	Os04g0507100
black	Os04g0507700
black	Os04g0509000
black	Os04g0510600
black	Os04g0517100
black	Os04g0518400
black	Os04g0521900
black	Os04g0525100
black	Os04g0527900
black	Os04g0528200
black	Os04g0529700
black	Os04g0531100
black	Os04g0531400
black	Os04g0532100
black	Os04g0533900
black	Os04g0540900
black	Os04g0541100
black	Os04g0541700
black	Os04g0543700
black	Os04g0545250
black	Os04g0545600
black	Os04g0546800
black	Os04g0548500
black	Os04g0549700
black	Os04g0550200
black	Os04g0550300
black	Os04g0551200
black	Os04g0554800
black	Os04g0556500
black	Os04g0557000
black	Os04g0559700
black	Os04g0566300
black	Os04g0570600
black	Os04g0587400
black	Os04g0596200
black	Os04g0610500
black	Os04g0613200
black	Os04g0614500
black	Os04g0615800
black	Os04g0619800
black	Os04g0619900
black	Os04g0626450
black	Os04g0628900
black	Os04g0629400
black	Os04g0629700
black	Os04g0631100
black	Os04g0634700
black	Os04g0636100
black	Os04g0636400
black	Os04g0638700
black	Os04g0639000
black	Os04g0639300
black	Os04g0640700
black	Os04g0644400
black	Os04g0644600
black	Os04g0645500
black	Os04g0648900
black	Os04g0650600
black	Os04g0652700
black	Os04g0654600
black	Os04g0655300
black	Os04g0658800
black	Os04g0661100
black	Os04g0662400
black	Os04g0670200
black	Os04g0670500
black	Os04g0671200
black	Os04g0676100
black	Os04g0677600
black	Os04g0678400
black	Os04g0679400
black	Os04g0681950
black	Os04g0684900
black	Os04g0685000
black	Os04g0685300
black	Os04g0688100
black	Os04g0688300
black	Os04g0688500
black	Os04g0689000
black	Os04g0689300
black	Os04g0689900
black	Os04g0690500
black	Os04g0691400
black	Os05g0102000
black	Os05g0102400
black	Os05g0104200
black	Os05g0104700
black	Os05g0105800
black	Os05g0108400
black	Os05g0110800
black	Os05g0119100
black	Os05g0120300
black	Os05g0121600
black	Os05g0123000
black	Os05g0124600
black	Os05g0125500
black	Os05g0125900
black	Os05g0128600
black	Os05g0129300
black	Os05g0129800
black	Os05g0130300
black	Os05g0130600
black	Os05g0131100
black	Os05g0137200
black	Os05g0137700
black	Os05g0138000
black	Os05g0140100
black	Os05g0142200
black	Os05g0143300
black	Os05g0143700
black	Os05g0149300
black	Os05g0153132
black	Os05g0153300
black	Os05g0169600
black	Os05g0179100
black	Os05g0179950
black	Os05g0180300
black	Os05g0181300
black	Os05g0187100
black	Os05g0189300
black	Os05g0190500
black	Os05g0197200
black	Os05g0198200
black	Os05g0199100
black	Os05g0202500
black	Os05g0205000
black	Os05g0205400
black	Os05g0208500
black	Os05g0209000
black	Os05g0209500
black	Os05g0209600
black	Os05g0210600
black	Os05g0217000
black	Os05g0218100
black	Os05g0226900
black	Os05g0235701
black	Os05g0245300
black	Os05g0272200
black	Os05g0277500
black	Os05g0287800
black	Os05g0289100
black	Os05g0297900
black	Os05g0299500
black	Os05g0304600
black	Os05g0313700
black	Os05g0322900
black	Os05g0324000
black	Os05g0324600
black	Os05g0338933
black	Os05g0338900
black	Os05g0339300
black	Os05g0343400
black	Os05g0352750
black	Os05g0355300
black	Os05g0356700
black	Os05g0363200
black	Os05g0366900
black	Os05g0379300
black	Os05g0381500
black	Os05g0382600
black	Os05g0386900
black	Os05g0390300
black	Os05g0390800
black	Os05g0393100
black	Os05g0397300
black	Os05g0399300
black	Os05g0400500
black	Os05g0402900
black	Os05g0417251
black	Os05g0417600
black	Os05g0418800
black	Os05g0420000
black	Os05g0427200
black	Os05g0427400
black	Os05g0428100
black	Os05g0428600
black	Os05g0429900
black	Os05g0436100
black	Os05g0438600
black	Os05g0448700
black	Os05g0453500
black	Os05g0453700
black	Os05g0454200
black	Os05g0454500
black	Os05g0457800
black	Os05g0464200
black	Os05g0465000
black	Os05g0476700
black	Os05g0478250
black	Os05g0484000
black	Os05g0484700
black	Os05g0489750
black	Os05g0491000
black	Os05g0496500
black	Os05g0498200
black	Os05g0498400
black	Os05g0510800
black	Os05g0512301
black	Os05g0515900
black	Os05g0517400
black	Os05g0518300
black	Os05g0519000
black	Os05g0519700
black	Os05g0522600
black	Os05g0527700
black	Os05g0528000
black	Os05g0531100
black	Os05g0531600
black	Os05g0537100
black	Os05g0537700
black	Os05g0539300
black	Os05g0541301
black	Os05g0541750
black	Os05g0542001
black	Os05g0542800
black	Os05g0549800
black	Os05g0551801
black	Os05g0552800
black	Os05g0553400
black	Os05g0557100
black	Os05g0559800
black	Os05g0560400
black	Os05g0562800
black	Os05g0566400
black	Os05g0570200
black	Os05g0571100
black	Os05g0571600
black	Os05g0571800
black	Os05g0576500
black	Os05g0576600
black	Os05g0577500
black	Os05g0582000
black	Os05g0585400
black	Os05g0586400
black	Os05g0586500
black	Os05g0587000
black	Os05g0587200
black	Os05g0588225
black	Os05g0588250
black	Os05g0588300
black	Os05g0590000
black	Os05g0592000
black	Os05g0595100
black	Os06g0103700
black	Os06g0106800
black	Os06g0109100
black	Os06g0112100
black	Os06g0112300
black	Os06g0113800
black	Os06g0115300
black	Os06g0116900
black	Os06g0121000
black	Os06g0121200
black	Os06g0124300
black	Os06g0133300
black	Os06g0133400
black	Os06g0133500
black	Os06g0140400
black	Os06g0140700
black	Os06g0147000
black	Os06g0157000
black	Os06g0158800
black	Os06g0159900
black	Os06g0161800
black	Os06g0161900
black	Os06g0175900
black	Os06g0179000
black	Os06g0179100
black	Os06g0187500
black	Os06g0188600
black	Os06g0192800
black	Os06g0193200
black	Os06g0194900
black	Os06g0196200
black	Os06g0196600
black	Os06g0201000
black	Os06g0202400
black	Os06g0203600
black	Os06g0204100
black	Os06g0207200
black	Os06g0208700
black	Os06g0217300
black	Os06g0218300
black	Os06g0218800
black	Os06g0220600
black	Os06g0221300
black	Os06g0222100
black	Os06g0237400
black	Os06g0238000
black	Os06g0239200
black	Os06g0242700
black	Os06g0247000
black	Os06g0253600
black	Os06g0254300
black	Os06g0255400
black	Os06g0255900
black	Os06g0256300
black	Os06g0257600
black	Os06g0258000
black	Os06g0260500
black	Os06g0265000
black	Os06g0270900
black	Os06g0287500
black	Os06g0287700
black	Os06g0288100
black	Os06g0290701
black	Os06g0294000
black	Os06g0295500
black	Os06g0295700
black	Os06g0314300
black	Os06g0336200
black	Os06g0349800
black	Os06g0352200
black	Os06g0477400
black	Os06g0493600
black	Os06g0538400
black	Os06g0538900
black	Os06g0539500
black	Os06g0546500
black	Os06g0547400
black	Os06g0554300
black	Os06g0557100
black	Os06g0557700
black	Os06g0558300
black	Os06g0558900
black	Os06g0563000
black	Os06g0585982
black	Os06g0586000
black	Os06g0587300
black	Os06g0591551
black	Os06g0592200
black	Os06g0604000
black	Os06g0604200
black	Os06g0606401
black	Os06g0607700
black	Os06g0610100
black	Os06g0616400
black	Os06g0621900
black	Os06g0623200
black	Os06g0623600
black	Os06g0624700
black	Os06g0627500
black	Os06g0637500
black	Os06g0644466
black	Os06g0646900
black	Os06g0649000
black	Os06g0650900
black	Os06g0651000
black	Os06g0653000
black	Os06g0654300
black	Os06g0654400
black	Os06g0659600
black	Os06g0659800
black	Os06g0666400
black	Os06g0666600
black	Os06g0671000
black	Os06g0673500
black	Os06g0676400
black	Os06g0683400
black	Os06g0683950
black	Os06g0685200
black	Os06g0693600
black	Os06g0694500
black	Os06g0695500
black	Os06g0695600
black	Os06g0695800
black	Os06g0696400
black	Os06g0696900
black	Os06g0697000
black	Os06g0698748
black	Os06g0703300
black	Os06g0704500
black	Os06g0707350
black	Os06g0707700
black	Os06g0707733
black	Os06g0707800
black	Os06g0710800
black	Os06g0711000
black	Os06g0711900
black	Os06g0712200
black	Os06g0713300
black	Os06g0717600
black	Os06g0720700
black	Os06g0725000
black	Os06g0725200
black	Os06g0726100
black	Os06g0726200
black	Os06g0729400
black	Os06g0729500
black	Os06g0731800
black	Os07g0104100
black	Os07g0105900
black	Os07g0106200
black	Os07g0106700
black	Os07g0108200
black	Os07g0112600
black	Os07g0112700
black	Os07g0114000
black	Os07g0115500
black	Os07g0115600
black	Os07g0119400
black	Os07g0119800
black	Os07g0123100
black	Os07g0138400
black	Os07g0139000
black	Os07g0140232
black	Os07g0142200
black	Os07g0142300
black	Os07g0142500
black	Os07g0142600
black	Os07g0152500
black	Os07g0153300
black	Os07g0153400
black	Os07g0168300
black	Os07g0168600
black	Os07g0173700
black	Os07g0174200
black	Os07g0174400
black	Os07g0175500
black	Os07g0175600
black	Os07g0176400
black	Os07g0183200
black	Os07g0184200
black	Os07g0189400
black	Os07g0194300
black	Os07g0225300
black	Os07g0230700
black	Os07g0243200
black	Os07g0245100
black	Os07g0250501
black	Os07g0250900
black	Os07g0252400
black	Os07g0409500
black	Os07g0411300
black	Os07g0418600
black	Os07g0418700
black	Os07g0432800
black	Os07g0470700
black	Os07g0474600
black	Os07g0474700
black	Os07g0475900
black	Os07g0476500
black	Os07g0489950
black	Os07g0498400
black	Os07g0500300
black	Os07g0502900
black	Os07g0510100
black	Os07g0510900
black	Os07g0511400
black	Os07g0523400
black	Os07g0524900
black	Os07g0526400
black	Os07g0529000
black	Os07g0531500
black	Os07g0534300
black	Os07g0535100
black	Os07g0535200
black	Os07g0537900
black	Os07g0538350
black	Os07g0539100
black	Os07g0539400
black	Os07g0543700
black	Os07g0543800
black	Os07g0548800
black	Os07g0551300
black	Os07g0559700
black	Os07g0560700
black	Os07g0564200
black	Os07g0566150
black	Os07g0570500
black	Os07g0573900
black	Os07g0574400
black	Os07g0575900
black	Os07g0578333
black	Os07g0585200
black	Os07g0587300
black	Os07g0593400
black	Os07g0594400
black	Os07g0596200
black	Os07g0599700
black	Os07g0599900
black	Os07g0600200
black	Os07g0600700
black	Os07g0603300
black	Os07g0603800
black	Os07g0604550
black	Os07g0605400
black	Os07g0613800
black	Os07g0614000
black	Os07g0614100
black	Os07g0617000
black	Os07g0618700
black	Os07g0619500
black	Os07g0621100
black	Os07g0624100
black	Os07g0624900
black	Os07g0625500
black	Os07g0625800
black	Os07g0629000
black	Os07g0631700
black	Os07g0634600
black	Os07g0634900
black	Os07g0646400
black	Os07g0655800
black	Os07g0656900
black	Os07g0658000
black	Os07g0661400
black	Os07g0662900
black	Os07g0663800
black	Os07g0668300
black	Os07g0677200
black	Os07g0677600
black	Os07g0679100
black	Os07g0681200
black	Os07g0683200
black	Os07g0684100
black	Os07g0684800
black	Os07g0685700
black	Os07g0686600
black	Os07g0687200
black	Os07g0688700
black	Os07g0689600
black	Os07g0692800
black	Os07g0695100
black	Os08g0102400
black	Os08g0104900
black	Os08g0106501
black	Os08g0108300
black	Os08g0113501
black	Os08g0116900
black	Os08g0119500
black	Os08g0127500
black	Os08g0130000
black	Os08g0131100
black	Os08g0135500
black	Os08g0139100
black	Os08g0141400
black	Os08g0149000
black	Os08g0152366
black	Os08g0152400
black	Os08g0154225
black	Os08g0154250
black	Os08g0155400
black	Os08g0160500
black	Os08g0163900
black	Os08g0164000
black	Os08g0164300
black	Os08g0165300
black	Os08g0177800
black	Os08g0180950
black	Os08g0184800
black	Os08g0189200
black	Os08g0189600
black	Os08g0191000
black	Os08g0192100
black	Os08g0193300
black	Os08g0196200
black	Os08g0197000
black	Os08g0200100
black	Os08g0205800
black	Os08g0207500
black	Os08g0207800
black	Os08g0208200
black	Os08g0248700
black	Os08g0249400
black	Os08g0250300
black	Os08g0254300
black	Os08g0255500
black	Os08g0263400
black	Os08g0267800
black	Os08g0270400
black	Os08g0276000
black	Os08g0278600
black	Os08g0278900
black	Os08g0281600
black	Os08g0282100
black	Os08g0282700
black	Os08g0287800
black	Os08g0288000
black	Os08g0290500
black	Os08g0290700
black	Os08g0292400
black	Os08g0293100
black	Os08g0297800
black	Os08g0298800
black	Os08g0300501
black	Os08g0300901
black	Os08g0304900
black	Os08g0316900
black	Os08g0321000
black	Os08g0322600
black	Os08g0331000
black	Os08g0335600
black	Os08g0355500
black	Os08g0357300
black	Os08g0360700
black	Os08g0375500
black	Os08g0376100
black	Os08g0377400
black	Os08g0384500
black	Os08g0386200
black	Os08g0387200
black	Os08g0389700
black	Os08g0390200
black	Os08g0395700
black	Os08g0395800
black	Os08g0396200
black	Os08g0402500
black	Os08g0403300
black	Os08g0404350
black	Os08g0404400
black	Os08g0411000
black	Os08g0411250
black	Os08g0414500
black	Os08g0425500
black	Os08g0428200
black	Os08g0433400
black	Os08g0436400
black	Os08g0438100
black	Os08g0442000
black	Os08g0444440
black	Os08g0445500
black	Os08g0445700
black	Os08g0446800
black	Os08g0447200
black	Os08g0448100
black	Os08g0450100
black	Os08g0452500
black	Os08g0452900
black	Os08g0455700
black	Os08g0460000
black	Os08g0460700
black	Os08g0463100
black	Os08g0469750
black	Os08g0470200
black	Os08g0475000
black	Os08g0475100
black	Os08g0476050
black	Os08g0476400
black	Os08g0478000
black	Os08g0482600
black	Os08g0482700
black	Os08g0484200
black	Os08g0487700
black	Os08g0490600
black	Os08g0491700
black	Os08g0500900
black	Os08g0502400
black	Os08g0503000
black	Os08g0515900
black	Os08g0516600
black	Os08g0518800
black	Os08g0518900
black	Os08g0519700
black	Os08g0519750
black	Os08g0522100
black	Os08g0524400
black	Os08g0526100
black	Os08g0526200
black	Os08g0527900
black	Os08g0528500
black	Os08g0534200
black	Os08g0536200
black	Os08g0539200
black	Os08g0539600
black	Os08g0543400
black	Os08g0544600
black	Os08g0545800
black	Os08g0546300
black	Os08g0546500
black	Os08g0546700
black	Os08g0546900
black	Os08g0547800
black	Os08g0549900
black	Os08g0550600
black	Os08g0550700
black	Os08g0554900
black	Os08g0556900
black	Os08g0557100
black	Os08g0560500
black	Os08g0561800
black	Os08g0564900
black	Os09g0115900
black	Os09g0124200
black	Os09g0128400
black	Os09g0132900
black	Os09g0243200
black	Os09g0247600
black	Os09g0262000
black	Os09g0264400
black	Os09g0272600
black	Os09g0273600
black	Os09g0279800
black	Os09g0282701
black	Os09g0287000
black	Os09g0293900
black	Os09g0309600
black	Os09g0314500
black	Os09g0319701
black	Os09g0321500
black	Os09g0323500
black	Os09g0325140
black	Os09g0326100
black	Os09g0329000
black	Os09g0329200
black	Os09g0344500
black	Os09g0345500
black	Os09g0347900
black	Os09g0360500
black	Os09g0362800
black	Os09g0369400
black	Os09g0370500
black	Os09g0371625
black	Os09g0376400
black	Os09g0385700
black	Os09g0400000
black	Os09g0401000
black	Os09g0401300
black	Os09g0409000
black	Os09g0412400
black	Os09g0414500
black	Os09g0414900
black	Os09g0426100
black	Os09g0426500
black	Os09g0427300
black	Os09g0437100
black	Os09g0437400
black	Os09g0438000
black	Os09g0439200
black	Os09g0440700
black	Os09g0443700
black	Os09g0444800
black	Os09g0447900
black	Os09g0449000
black	Os09g0452800
black	Os09g0458300
black	Os09g0459800
black	Os09g0459900
black	Os09g0461700
black	Os09g0461900
black	Os09g0463232
black	Os09g0463300
black	Os09g0463600
black	Os09g0468300
black	Os09g0474300
black	Os09g0475500
black	Os09g0485500
black	Os09g0485600
black	Os09g0487200
black	Os09g0491740
black	Os09g0493500
black	Os09g0496250
black	Os09g0497100
black	Os09g0499450
black	Os09g0509700
black	Os09g0517100
black	Os09g0525500
black	Os09g0525900
black	Os09g0532000
black	Os09g0535400
black	Os09g0535900
black	Os09g0538000
black	Os09g0538400
black	Os09g0545000
black	Os09g0546200
black	Os09g0546900
black	Os09g0547100
black	Os09g0549450
black	Os09g0562600
black	Os09g0563700
black	Os09g0567800
black	Os09g0569780
black	Os09g0570300
black	Os09g0570400
black	Os09g0571000
black	Os09g0571100
black	Os09g0571200
black	Os09g0573000
brown	Os01g0100900
brown	Os01g0101150
brown	Os01g0101800
brown	Os01g0103000
brown	Os01g0103900
brown	Os01g0104400
brown	Os01g0104800
brown	Os01g0105700
brown	Os01g0105800
brown	Os01g0108800
brown	Os01g0110100
brown	Os01g0110500
brown	Os01g0110700
brown	Os01g0110800
[truncated: 7,271 more rows]
