# Supplementary material for: Transcriptomic and Weighted Gene Co-Expression Network Analysis Reveals Molecular Regulatory Mechanisms of Cold Stress in Rice
Source: Genes (Basel). 2026 May 31;17(6):639. doi: 10.3390/genes17060639 (PMC13298825; doi:10.3390/genes17060639)
Supplement: Supplementary file 1 [file genes-17-00639-s001.zip › Supplementary Table S6.xlsx]

## Sheet: Sheet 1
Table S6. Correlation analysis between module eigengenes and physiological traits
trait	module	r	p
MDA	MEbrown	-0.72	0.04
Pro	MEbrown	-0.41	0.31
SOD	MEbrown	-0.13	0.75
POD	MEbrown	-0.46	0.25
MDA	MEsienna3	-0.12	0.77
Pro	MEsienna3	0.05	0.9
SOD	MEsienna3	0.1	0.81
POD	MEsienna3	-0.15	0.73
MDA	MElightgreen	0.32	0.45
Pro	MElightgreen	0.59	0.12
SOD	MElightgreen	0.25	0.54
POD	MElightgreen	0.33	0.42
MDA	MEpaleturquoise	-0.17	0.68
Pro	MEpaleturquoise	0.4	0.32
SOD	MEpaleturquoise	0.74	0.04
POD	MEpaleturquoise	0.44	0.28
MDA	MEblack	0.39	0.35
Pro	MEblack	-0.13	0.77
SOD	MEblack	-0.37	0.37
POD	MEblack	-0.27	0.51
MDA	MEviolet	0.41	0.31
Pro	MEviolet	0.25	0.55
SOD	MEviolet	0.32	0.44
POD	MEviolet	0.42	0.29
MDA	MEgreenyellow	0.71	0.05
Pro	MEgreenyellow	0.46	0.25
SOD	MEgreenyellow	-0.03	0.94
POD	MEgreenyellow	0.43	0.29
MDA	MEturquoise	0.16	0.7
Pro	MEturquoise	0.42	0.31
SOD	MEturquoise	0.71	0.05
POD	MEturquoise	0.76	0.03
