# Supplementary material for: Transcriptomic and Weighted Gene Co-Expression Network Analysis Reveals Molecular Regulatory Mechanisms of Cold Stress in Rice
Source: Genes (Basel). 2026 May 31;17(6):639. doi: 10.3390/genes17060639 (PMC13298825; doi:10.3390/genes17060639)
Supplement: Supplementary file 1 [file genes-17-00639-s001.zip › Supplementary Table S7.xlsx]

## Sheet: Sheet1
Table S7.GENIE3 regulatory network predictions and weight matrices for 356 cold-stress-responsive genes.
node1	node2	combined_score
Os01g0785900	Os07g0625600	0.327558
Os03g0336200	Os01g0785900	0.293001
Os06g0702600	Os02g0671200	0.292537
Os06g0702600	Os01g0808900	0.288714
Os01g0785900	Os01g0109432	0.288065
Os06g0702600	Os05g0121750	0.286656
Os06g0702600	Os08g0288200	0.28378
Os09g0282100	Os11g0106700	0.279592
Os06g0702600	Os04g0474500	0.278197
Os06g0702600	Os07g0590700	0.276967
Os03g0336200	Os04g0616500	0.276073
Os04g0552700	Os04g0517500	0.261175
Os03g0246900	Os04g0518600	0.260911
Os06g0702600	Os01g0187000	0.260508
Os04g0552700	Os08g0178700	0.257688
Os04g0552700	Os03g0210500	0.256014
Os01g0785900	Os03g0663900	0.25597
Os01g0785900	Os01g0710100	0.25397
Os06g0702600	Os02g0198700	0.25169
Os03g0246900	Os01g0619900	0.25011
Os01g0785900	Os06g0638500	0.249308
Os03g0336200	Os09g0345400	0.247621
Os09g0282100	Os01g0838350	0.247567
Os03g0246900	Os01g0594900	0.246922
Os04g0460600	Os11g0644700	0.245794
Os03g0246900	Os01g0974400	0.245496
Os01g0785900	Os03g0249100	0.244709
Os01g0785900	Os03g0276500	0.244195
Os04g0552700	Os06g0219900	0.243633
Os06g0702600	Os06g0636600	0.243009
Os03g0246900	Os10g0577500	0.242897
Os01g0785900	Os07g0603600	0.242574
Os01g0785900	Os03g0164300	0.242104
Os03g0336200	Os08g0224500	0.241775
Os03g0246900	Os01g0547600	0.241411
Os01g0785900	Os04g0566600	0.241345
Os01g0785900	Os08g0302000	0.24115
Os03g0336200	Os03g0149800	0.241135
Os04g0460600	Os03g0246900	0.241092
Os01g0785900	Os08g0224500	0.240953
Os01g0785900	Os04g0525000	0.239433
Os03g0336200	Os09g0552900	0.238455
Os03g0336200	Os04g0602500	0.23781
Os03g0336200	Os09g0416900	0.235229
Os03g0336200	Os07g0603600	0.235088
Os04g0552700	Os01g0341000	0.234908
Os03g0246900	Os07g0241500	0.234878
Os03g0246900	Os05g0342100	0.234257
Os03g0246900	Os04g0101400	0.23419
Os09g0282100	Os11g0458100	0.234187
Os04g0552700	Os12g0162100	0.234158
Os03g0246900	Os03g0775700	0.233635
Os09g0282100	Os03g0245100	0.233488
Os03g0246900	Os04g0614600	0.233089
Os01g0785900	Os03g0336200	0.233071
Os01g0785900	Os09g0279200	0.233007
Os04g0552700	Os11g0671100	0.232663
Os03g0246900	Os03g0336200	0.232328
Os04g0460600	Os03g0336200	0.232318
Os06g0702600	Os01g0540300	0.232308
Os03g0336200	Os04g0401900	0.2322
Os06g0702600	Os08g0548700	0.231739
Os04g0552700	Os01g0243700	0.231262
Os01g0785900	Os03g0333400	0.231125
Os09g0282100	Os06g0608401	0.231054
Os04g0552700	Os04g0584300	0.230829
Os06g0702600	Os08g0178700	0.230741
Os03g0336200	Os04g0569300	0.230723
Os03g0246900	Os01g0892600	0.230436
Os01g0785900	Os01g0809450	0.230248
Os04g0460600	Os05g0386800	0.230039
Os03g0336200	Os02g0647300	0.229761
Os01g0785900	Os09g0499300	0.229736
Os03g0246900	Os03g0828300	0.229455
Os06g0702600	Os04g0643800	0.229441
Os03g0336200	Os01g0595001	0.22921
Os01g0785900	Os02g0276200	0.2292
Os06g0702600	Os04g0526000	0.229123
Os03g0246900	Os11g0242600	0.228942
Os03g0246900	Os06g0531751	0.228812
Os04g0460600	Os11g0242600	0.228592
Os09g0282100	Os12g0162100	0.228372
Os01g0785900	Os07g0552800	0.228251
Os04g0460600	Os05g0103300	0.228189
Os01g0785900	Os03g0167000	0.228173
Os01g0785900	Os02g0174800	0.227975
Os03g0336200	Os01g0642200	0.227706
Os01g0785900	Os03g0585600	0.227679
Os01g0785900	Os06g0664200	0.227511
Os03g0336200	Os02g0459600	0.227454
Os04g0460600	Os06g0557400	0.22726
Os04g0460600	Os07g0116600	0.227246
Os01g0785900	Os05g0584300	0.226866
Os04g0460600	Os11g0610600	0.226739
Os01g0785900	Os02g0590400	0.226626
Os03g0246900	Os05g0178300	0.226461
Os03g0246900	Os02g0187000	0.226072
Os04g0460600	Os01g0813350	0.225945
Os03g0246900	Os04g0460600	0.225896
Os03g0246900	Os05g0555700	0.225458
Os03g0246900	Os09g0422500	0.225218
Os03g0246900	Os03g0250301	0.22517
Os03g0246900	Os10g0539700	0.225005
Os03g0246900	Os06g0101600	0.224935
Os03g0246900	Os06g0635300	0.224921
Os03g0246900	Os01g0329900	0.224728
Os01g0785900	Os02g0719000	0.224595
Os09g0282100	Os07g0271000	0.224258
Os03g0246900	Os06g0710700	0.22415
Os01g0785900	Os12g0158900	0.223913
Os06g0702600	Os03g0685000	0.22391
Os04g0460600	Os01g0619900	0.223507
Os01g0785900	Os05g0442000	0.223456
Os09g0282100	Os05g0488000	0.223438
Os03g0246900	Os02g0103600	0.223339
Os04g0460600	Os04g0518600	0.223327
Os01g0785900	Os01g0844500	0.223195
Os09g0282100	Os02g0477100	0.223193
Os01g0785900	Os12g0277500	0.223098
Os01g0785900	Os02g0211000	0.222777
Os04g0460600	Os07g0241500	0.222445
Os03g0336200	Os01g0550300	0.222419
Os09g0282100	Os07g0297500	0.22239
Os01g0785900	Os12g0538800	0.222352
Os03g0246900	Os01g0690200	0.22235
Os03g0336200	Os03g0333400	0.222203
Os04g0460600	Os01g0503400	0.22216
Os01g0785900	Os03g0117100	0.222154
Os03g0336200	Os09g0450600	0.222039
Os09g0282100	Os04g0401900	0.221567
Os03g0246900	Os08g0200300	0.221049
Os04g0460600	Os03g0311600	0.221027
Os03g0246900	Os03g0778100	0.220791
Os03g0246900	Os05g0565400	0.22046
Os03g0336200	Os05g0442000	0.220348
Os03g0246900	Os07g0116600	0.220304
Os03g0246900	Os11g0643600	0.220034
Os01g0785900	Os06g0208100	0.219953
Os04g0460600	Os06g0153100	0.219904
Os04g0460600	Os07g0633100	0.219809
Os03g0336200	Os03g0634000	0.219786
Os03g0246900	Os01g0201100	0.219744
Os04g0552700	Os11g0106700	0.219706
Os03g0246900	Os06g0716100	0.219554
Os03g0246900	Os07g0425000	0.219206
Os09g0282100	Os01g0276100	0.219107
Os04g0460600	Os03g0808500	0.219029
Os04g0460600	Os04g0423100	0.218944
Os01g0785900	Os02g0691500	0.218845
Os04g0460600	Os04g0448300	0.218769
Os03g0246900	Os07g0517100	0.218757
Os04g0460600	Os02g0465600	0.218664
Os03g0336200	Os07g0105800	0.218661
Os03g0246900	Os01g0533400	0.218612
Os01g0785900	Os09g0363900	0.218404
Os01g0785900	Os05g0515500	0.218344
Os03g0246900	Os02g0535300	0.218207
Os04g0460600	Os03g0775700	0.218135
Os03g0336200	Os03g0129300	0.218109
Os03g0336200	Os07g0617700	0.218008
Os04g0552700	Os02g0662100	0.21794
Os03g0336200	Os04g0403900	0.217861
Os03g0246900	Os01g0778500	0.217825
Os04g0460600	Os10g0209700	0.217785
Os04g0552700	Os10g0377400	0.217784
Os03g0246900	Os07g0650600	0.217757
Os04g0460600	Os04g0559550	0.217455
Os09g0282100	Os02g0580500	0.21735
Os01g0785900	Os06g0102600	0.217243
Os03g0246900	Os08g0104600	0.217236
Os03g0336200	Os11g0138900	0.217061
Os03g0246900	Os10g0148400	0.217047
Os01g0785900	Os03g0293100	0.217006
Os03g0336200	Os09g0499300	0.216947
Os03g0246900	Os07g0633100	0.216894
Os01g0785900	Os04g0517000	0.216811
Os03g0246900	Os06g0618700	0.216785
Os01g0785900	Os09g0521100	0.216711
Os03g0246900	Os08g0220400	0.216483
Os03g0246900	Os01g0869800	0.21635
Os01g0785900	Os01g0550300	0.216334
Os03g0246900	Os05g0273500	0.216283
Os01g0785900	Os07g0592000	0.216282
Os09g0282100	Os04g0578300	0.216271
Os03g0246900	Os08g0238200	0.216271
Os03g0246900	Os01g0704300	0.216141
Os01g0785900	Os04g0627400	0.21583
Os01g0785900	Os03g0736600	0.215645
Os03g0246900	Os10g0548000	0.215639
Os09g0282100	Os04g0321800	0.215619
Os03g0246900	Os05g0136900	0.215606
Os03g0246900	Os08g0521800	0.215598
Os09g0282100	Os11g0136300	0.215585
Os09g0282100	Os04g0584300	0.215536
Os01g0785900	Os01g0750300	0.215486
Os04g0460600	Os05g0178300	0.215105
Os01g0785900	Os06g0523300	0.215085
Os03g0246900	Os04g0423100	0.215063
Os09g0282100	Os10g0132500	0.214946
Os03g0246900	Os02g0241100	0.214715
Os01g0785900	Os03g0859900	0.214703
Os03g0336200	Os05g0584300	0.214656
Os03g0336200	Os07g0109100	0.21458
Os09g0282100	Os10g0323900	0.214463
Os03g0336200	Os02g0177600	0.214458
Os09g0282100	Os04g0223901	0.21445
Os03g0336200	Os01g0205900	0.214433
Os03g0246900	Os06g0557400	0.214376
Os09g0282100	Os03g0587000	0.214316
Os04g0460600	Os03g0804500	0.214289
Os09g0282100	Os01g0702000	0.214144
Os09g0282100	Os01g0951800	0.213939
Os03g0336200	Os02g0652000	0.21381
Os03g0336200	Os04g0627400	0.213742
Os04g0460600	Os12g0454800	0.213713
Os04g0460600	Os05g0555700	0.213491
Os03g0246900	Os01g0294700	0.213285
Os01g0785900	Os04g0459500	0.213226
Os09g0282100	Os04g0665900	0.213224
Os03g0246900	Os12g0112000	0.213208
Os03g0336200	Os04g0586700	0.213116
Os01g0785900	Os02g0101500	0.213049
Os03g0336200	Os03g0389700	0.213003
Os09g0282100	Os12g0265400	0.212927
Os01g0785900	Os07g0658300	0.212859
Os03g0246900	Os02g0177700	0.212852
Os03g0336200	Os01g0863500	0.212815
Os03g0246900	Os03g0251350	0.212722
Os03g0246900	Os05g0495900	0.212693
Os03g0246900	Os01g0914300	0.212603
Os03g0336200	Os06g0554800	0.212595
Os03g0246900	Os06g0712700	0.212364
Os03g0336200	Os11g0197500	0.21211
Os03g0246900	Os04g0537800	0.212103
Os03g0246900	Os05g0560000	0.212075
Os03g0246900	Os01g0813350	0.212067
Os01g0785900	Os04g0666800	0.212053
Os03g0336200	Os01g0750300	0.211744
Os04g0460600	Os05g0177500	0.21168
Os01g0785900	Os01g0205900	0.211664
Os03g0246900	Os10g0534900	0.211647
Os01g0785900	Os02g0674800	0.211621
Os03g0246900	Os01g0503400	0.211601
Os01g0785900	Os08g0562500	0.211536
Os09g0282100	Os08g0302100	0.2114
Os01g0785900	Os03g0149800	0.211338
Os04g0460600	Os03g0709000	0.211295
Os09g0282100	Os02g0543100	0.21127
Os03g0246900	Os04g0423400	0.211246
Os09g0282100	Os04g0673800	0.211233
Os03g0336200	Os04g0459500	0.211148
Os04g0460600	Os03g0223100	0.210837
Os09g0282100	Os04g0328900	0.210647
Os03g0246900	Os02g0138900	0.210583
Os01g0785900	Os07g0109100	0.210393
Os03g0246900	Os05g0495000	0.210371
Os04g0460600	Os03g0804200	0.210368
Os09g0282100	Os06g0679400	0.210303
Os03g0246900	Os02g0469600	0.210256
Os03g0336200	Os01g0833500	0.210067
Os03g0246900	Os07g0170016	0.210051
Os01g0785900	Os05g0499800	0.209995
Os03g0246900	Os07g0483500	0.209985
Os01g0785900	Os01g0563000	0.209967
Os09g0282100	Os03g0603500	0.209961
Os04g0460600	Os05g0560000	0.209939
Os03g0246900	Os06g0595800	0.209883
Os03g0246900	Os01g0775400	0.209855
Os03g0246900	Os06g0610800	0.209758
Os03g0246900	Os05g0135500	0.209526
Os04g0460600	Os10g0563800	0.209492
Os09g0282100	Os03g0810700	0.209491
Os01g0785900	Os04g0403900	0.209477
Os09g0282100	Os04g0420700	0.209428
Os09g0282100	Os03g0586500	0.209323
Os01g0785900	Os11g0252400	0.209192
Os09g0282100	Os02g0642700	0.209124
Os04g0460600	Os07g0294800	0.209094
Os01g0785900	Os06g0702700	0.209093
Os09g0282100	Os08g0522300	0.208869
Os01g0785900	Os02g0207500	0.208778
Os03g0336200	Os05g0499800	0.208753
Os03g0246900	Os01g0662300	0.208573
Os03g0336200	Os03g0683800	0.208541
Os03g0246900	Os03g0739700	0.208534
Os03g0336200	Os11g0131900	0.208499
Os03g0246900	Os01g0638600	0.208492
Os01g0785900	Os07g0105800	0.20848
Os01g0785900	Os03g0304500	0.208471
Os09g0282100	Os08g0144100	0.208438
Os09g0282100	Os07g0101800	0.208352
Os09g0282100	Os03g0831000	0.208347
Os01g0785900	Os11g0245500	0.208246
Os03g0336200	Os04g0640600	0.208154
Os09g0282100	Os03g0172200	0.208039
Os01g0785900	Os08g0496800	0.208001
Os09g0282100	Os03g0831400	0.207993
Os03g0336200	Os03g0244000	0.207984
Os04g0460600	Os02g0137200	0.207983
Os03g0246900	Os02g0653400	0.207885
Os09g0282100	Os02g0567850	0.207842
Os03g0246900	Os11g0644700	0.20779
Os04g0460600	Os01g0547600	0.207785
Os04g0460600	Os03g0294032	0.207782
Os03g0246900	Os05g0481100	0.207677
Os01g0785900	Os05g0447800	0.207653
Os04g0460600	Os08g0241900	0.207647
Os03g0246900	Os05g0135700	0.20762
Os06g0702600	Os08g0413500	0.207576
Os03g0336200	Os10g0132500	0.207534
Os03g0336200	Os01g0639900	0.20753
Os04g0552700	Os01g0833150	0.207524
Os03g0336200	Os01g0932500	0.207457
Os04g0460600	Os12g0159600	0.207448
Os03g0246900	Os11g0138900	0.207311
Os03g0246900	Os03g0577500	0.207266
Os04g0460600	Os03g0250301	0.207149
Os09g0282100	Os01g0665400	0.207009
Os03g0246900	Os05g0563000	0.206954
Os03g0246900	Os07g0150901	0.206945
Os09g0282100	Os01g0899100	0.206864
Os01g0785900	Os08g0451200	0.206838
Os03g0246900	Os01g0689900	0.206785
Os03g0336200	Os01g0663051	0.206695
Os03g0246900	Os05g0386800	0.206629
Os04g0460600	Os05g0272800	0.20652
Os04g0460600	Os10g0467800	0.206433
Os04g0460600	Os03g0345901	0.206382
Os01g0785900	Os06g0206900	0.206371
Os03g0336200	Os05g0386700	0.206211
Os04g0460600	Os04g0586700	0.206174
Os04g0460600	Os09g0364800	0.206096
Os04g0460600	Os11g0275500	0.206061
Os04g0460600	Os01g0638600	0.206058
Os01g0785900	Os12g0291100	0.20595
Os09g0282100	Os06g0523300	0.205911
Os04g0460600	Os01g0763700	0.205816
Os03g0336200	Os01g0649900	0.205794
Os04g0460600	Os04g0101400	0.205579
Os09g0282100	Os04g0653300	0.205573
Os03g0336200	Os09g0423500	0.20553
Os03g0336200	Os03g0585600	0.205501
Os04g0460600	Os10g0148400	0.20547
Os03g0336200	Os01g0531400	0.205321
Os04g0460600	Os06g0716100	0.20494
Os01g0785900	Os03g0423300	0.204927
Os03g0336200	Os02g0207500	0.204821
Os09g0282100	Os06g0325500	0.204706
Os01g0785900	Os01g0350000	0.204697
Os04g0460600	Os01g0531400	0.204672
Os04g0460600	Os05g0495000	0.204577
Os04g0460600	Os08g0200300	0.204568
Os04g0552700	Os04g0167900	0.204557
Os01g0785900	Os06g0266800	0.204543
Os03g0246900	Os02g0223700	0.204505
Os04g0460600	Os08g0549000	0.204497
Os06g0702600	Os09g0416600	0.204472
Os03g0246900	Os03g0808500	0.204365
Os03g0246900	Os03g0790900	0.204263
Os03g0246900	Os11g0275500	0.20426
Os09g0282100	Os06g0727300	0.20421
Os04g0460600	Os05g0481100	0.204069
Os04g0460600	Os04g0665200	0.204038
Os03g0246900	Os03g0720800	0.20401
Os04g0460600	Os01g0611300	0.203891
Os01g0785900	Os01g0362533	0.203845
Os03g0336200	Os06g0206900	0.203805
Os04g0460600	Os10g0539700	0.203793
Os04g0460600	Os01g0704300	0.203626
Os01g0785900	Os02g0507400	0.203593
Os03g0246900	Os12g0115300	0.203501
Os03g0246900	Os03g0732100	0.203479
Os01g0785900	Os08g0532800	0.203469
Os09g0282100	Os10g0517500	0.203425
Os03g0336200	Os08g0109800	0.203397
Os01g0785900	Os02g0814400	0.203218
Os09g0282100	Os05g0312500	0.203155
Os03g0336200	Os04g0665200	0.203077
Os04g0460600	Os08g0104600	0.203047
Os03g0336200	Os12g0454800	0.203046
Os01g0785900	Os01g0652800	0.203035
Os03g0246900	Os08g0533600	0.202995
Os01g0785900	Os01g0899100	0.202978
Os03g0246900	Os04g0534000	0.20289
Os03g0246900	Os02g0762100	0.202819
Os04g0460600	Os07g0181200	0.20278
Os09g0282100	Os08g0363200	0.20277
Os04g0460600	Os02g0775600	0.202672
Os03g0246900	Os03g0283100	0.202657
Os09g0282100	Os03g0402200	0.20259
Os01g0785900	Os04g0569300	0.202573
Os01g0785900	Os04g0475600	0.202563
Os09g0282100	Os08g0411200	0.202462
Os01g0785900	Os01g0595001	0.202391
Os04g0460600	Os01g0329900	0.202353
Os09g0282100	Os12g0115500	0.202267
Os03g0246900	Os02g0740600	0.202071
Os03g0336200	Os09g0363900	0.202047
Os03g0246900	Os04g0482300	0.202041
Os03g0246900	Os04g0593400	0.202037
Os03g0246900	Os02g0197750	0.202001
Os04g0460600	Os07g0150901	0.201982
Os03g0246900	Os06g0234400	0.201954
Os03g0246900	Os02g0465600	0.201887
Os04g0460600	Os01g0908600	0.201863
Os01g0785900	Os01g0130400	0.201814
Os01g0785900	Os04g0223901	0.201684
Os09g0282100	Os11g0231400	0.201642
Os03g0336200	Os12g0242800	0.201611
Os01g0785900	Os08g0522300	0.201582
Os04g0460600	Os05g0163300	0.201556
Os09g0282100	Os08g0359000	0.201485
Os01g0785900	Os04g0594100	0.201436
Os03g0246900	Os05g0482400	0.201427
Os04g0460600	Os11g0131900	0.201405
Os03g0246900	Os06g0694800	0.201394
Os04g0460600	Os01g0717000	0.201389
Os01g0785900	Os03g0683800	0.20138
Os01g0785900	Os02g0652000	0.201329
Os09g0282100	Os08g0547900	0.200976
Os09g0282100	Os01g0323100	0.200974
Os03g0246900	Os01g0290000	0.200962
Os04g0552700	Os01g0382700	0.200957
Os03g0336200	Os02g0276200	0.200947
Os01g0785900	Os02g0177600	0.200911
Os03g0246900	Os06g0145200	0.200723
Os04g0460600	Os01g0689900	0.200717
Os03g0246900	Os09g0433000	0.200613
Os04g0460600	Os08g0238200	0.200581
Os04g0460600	Os06g0326400	0.200547
Os01g0785900	Os05g0386700	0.200508
Os03g0246900	Os09g0459450	0.200506
Os01g0785900	Os02g0775600	0.2005
Os09g0282100	Os05g0358000	0.200474
Os03g0246900	Os05g0164200	0.200433
Os03g0246900	Os11g0167800	0.200424
Os03g0246900	Os09g0460100	0.200419
Os09g0282100	Os03g0163400	0.200382
Os01g0785900	Os04g0460600	0.200354
Os03g0246900	Os03g0856700	0.200345
Os03g0246900	Os02g0626100	0.200329
Os09g0282100	Os06g0347300	0.20031
Os09g0282100	Os07g0169600	0.200125
Os01g0785900	Os02g0187800	0.200105
Os03g0246900	Os03g0348800	0.200069
